# Supplementary material for: Vision guides the twilight search for oviposition sites of the Asian tiger mosquito, Aedes albopictus
Source: PLoS Negl Trop Dis. 2024 Nov 27;18(11):e0012674. doi: 10.1371/journal.pntd.0012674 (PMC11602101; doi:10.1371/journal.pntd.0012674)
Supplement: S4 Table — (XLS) [file pntd.0012674.s007.xls]

## Sheet: S4_table. down
Gene ID	Gene Symbol	Type	log2 (CEB / CE)	Qvalue (CEB / CE)	GenBank Desc	test_1_count Read Count	test_2_count Read Count	test_3_count Read Count	control_1_count Read Count	control_2_count Read Count	control_3_count Read Count
109421796	LOC109421796'	mRNA	-0.633515	0.0038936	opsin-1	186188	144126	187905	255969	397120	293050
109399710	LOC109399710'	mRNA	-1.1653	3.27135e-11	opsin-2	1003696	722206	974077	2020230	2654530	2.44478e+06
109422560	LOC109422560'	mRNA	-1.0982	2.78944e-07	opsin-1-like	124825	177882	126623	359313	331821	398529
115260659	LOC115260659'	mRNA	-1.80287	2.11941e-15	opsin-3-like	1490	2128	1438	7786.74	6809.81	6192.49
115254593	LOC115254593'	mRNA	-1.81454	4.15436e-11	rhodopsin-like	1278	1618	1031	3742	6883	5822
109403230	LOC109403230'	mRNA	-1.30494	8.52518e-08	kynurenine 3-monooxygenase	198	130	223	559.37	577.17	458.82
109430024	'LOC109430024'	mRNA	-0.812894	0.0350115	(11Z)-hexadec-11-enoyl-CoA conjugase	60	109	89	218.38	169.92	148.86
109416351	'LOC109416351'	mRNA	-1.61669	1.20544e-05	(11Z)-hexadec-11-enoyl-CoA conjugase-like	181	162	74	398.62	604.08	523.14
109413586	'LOC109413586'	mRNA	-1.47509	4.39199e-05	1,4-alpha-glucan-branching enzyme	40	69	66	138.93	237.34	200.77
109401260	'LOC109401260'	mRNA	-2.12887	5.79944e-16	1,4-alpha-glucan-branching enzyme-like	156	272	168	914.07	1076.66	1108.23
109425953	'LOC109425953'	mRNA	-0.83293	0.00267306	1,5-anhydro-D-fructose reductase	82	120	109	209	231	214
109433500	'LOC109433500'	mRNA	-1.81566	0.000129547	12 kDa FK506-binding protein	26	46	31	108.78	100.37	222.17
109429448	'LOC109429448'	mRNA	-6.0866	0.000444395	17-beta-hydroxysteroid dehydrogenase 13-like	0	0	0	23.12	9	12.55
109623400	'LOC109623400'	mRNA	-2.8088	7.20168e-19	1-acyl-sn-glycerol-3-phosphate acyltransferase alpha-like	24	34	23	238.25	244.41	189.29
109423062	'LOC109423062'	mRNA	-0.8562	0.0275635	2',5'-phosphodiesterase 12-like	38	59	49	111.62	90.38	111.7
115262712	'LOC115262712'	mRNA	-1.2171	1.0296e-06	26S proteasome non-ATPase regulatory subunit 5-like	134	89	105	319.39	277.05	301.48
115253973	'LOC115253973'	mRNA	-1.46269	3.0674e-07	26S proteasome non-ATPase regulatory subunit 9-like	69	42	62	188.15	185.67	187.33
109430882	'LOC109430882'	mRNA	-1.8531	5.36523e-08	26S proteasome regulatory subunit 10B	89	89	77	212.29	480.97	400.83
109424535	'LOC109424535'	mRNA	-0.934798	0.000160458	26S proteasome regulatory subunit 7	85	98	120	224.48	229.44	228.36
109412635	'LOC109412635'	mRNA	-1.34097	1.20743e-09	28 kDa heat- and acid-stable phosphoprotein	97	101	130	294.82	340.09	343.05
109415900	'LOC109415900'	mRNA	-0.773534	0.00390697	28 kDa heat- and acid-stable phosphoprotein-like	180	208	293	382.82	535.27	450.36
115266789	'LOC115266789'	mRNA	-2.51762	3.34657e-05	28S ribosomal protein S10, mitochondrial-like	6	5	10	41.41	42.86	58.12
109429294	'LOC109429294'	mRNA	-0.882202	0.0150666	28S ribosomal protein S11, mitochondrial-like	74	47	54	112.85	118.21	150.97
109432548	'LOC109432548'	mRNA	-1.3615	5.68563e-06	28S ribosomal protein S18b, mitochondrial	53	42	43	136.09	147.73	135.1
115265515	'LOC115265515'	mRNA	-3.39271	3.86699e-05	28S ribosomal protein S18b, mitochondrial-like	7	2	1	42.91	29.27	53.9
109411591	'LOC109411591'	mRNA	-1.21857	0.000388084	28S ribosomal protein S29, mitochondrial-like	71	71	53	134	228	176
109418330	'LOC109418330'	mRNA	-2.39505	0.000222466	28S ribosomal protein S33, mitochondrial-like	7	3	18	50.08	60.03	61.42
109397548	'LOC109397548'	mRNA	-1.05065	0.0119761	28S ribosomal protein S7, mitochondrial	40	52	32	78.82	116.8	111.32
109622498	'LOC109622498'	mRNA	-1.47248	3.17073e-07	2-hydroxyacylsphingosine 1-beta-galactosyltransferase-like	119	103	71	271	362	331
109622501	'LOC109622501'	mRNA	-1.34971	0.000848554	2-hydroxyacylsphingosine 1-beta-galactosyltransferase-like	91	43	42	193	185	151
115258149	'LOC115258149'	mRNA	-0.902099	0.00164578	2-oxo-4-hydroxy-4-carboxy-5-ureidoimidazoline decarboxylase-like	82	80	101	188.92	229.78	161.82
109414612	'LOC109414612'	mRNA	-0.619357	0.00222502	3'(2'),5'-bisphosphate nucleotidase 1	217	198	200	351	367	396
109414727	'LOC109414727'	mRNA	-0.935047	0.000401377	37 kDa salivary gland allergen Aed a 2	158	175	209	302.03	487.58	432.4
109426831	'LOC109426831'	mRNA	-0.462524	0.0347981	37 kDa salivary gland allergen Aed a 2-like	466	447	516	622.97	817.42	881.6
109411984	'LOC109411984'	mRNA	-4.305	6.01764e-13	39S ribosomal protein L14, mitochondrial-like	5	3	3	90.5	75.5	91.5
115269431	'LOC115269431'	mRNA	-3.9499	6.88019e-12	39S ribosomal protein L14, mitochondrial-like	3	8	3	90.5	75.5	91.5
109399749	'LOC109399749'	mRNA	-3.8993	1.69776e-10	39S ribosomal protein L17, mitochondrial	4	6	2	66	77	69.5
109402003	'LOC109402003'	mRNA	-1.58909	0.00037901	39S ribosomal protein L17, mitochondrial-like	25	13	22	66	77	69.5
109419950	'LOC109419950'	mRNA	-1.30535	0.000786186	39S ribosomal protein L28, mitochondrial	63	58	95	125.46	268.78	234.08
109417493	'LOC109417493'	mRNA	-1.56013	5.99339e-06	39S ribosomal protein L28, mitochondrial-like	40	25	36	117.82	126.4	107.76
115253435	'LOC115253435'	mRNA	-1.15391	1.55738e-05	39S ribosomal protein L28, mitochondrial-like	115	87	77	245.73	252.81	236.16
109426360	'LOC109426360'	mRNA	-4.61175	0.0123139	39S ribosomal protein L33, mitochondrial	0	0	1	9.1	12.36	10.72
109408357	'LOC109408357'	mRNA	-0.904867	0.0116486	39S ribosomal protein L35, mitochondrial-like	50	72	49	131.84	115.03	133.57
115255633	'LOC115255633'	mRNA	-1.89538	7.32057e-05	39S ribosomal protein L38, mitochondrial-like	16	28	16	68.47	80.43	117.31
109429546	'LOC109429546'	mRNA	-1.22499	0.000376545	39S ribosomal protein L4, mitochondrial-like	100	47	80	173	217	233
109406062	'LOC109406062'	mRNA	-3.25804	9.96799e-06	39S ribosomal protein L42, mitochondrial	14	3	1	61	78	65
109409672	'LOC109409672'	mRNA	-2.41893	2.20483e-05	39S ribosomal protein L42, mitochondrial	12	16	4	61	78	65
115257652	'LOC115257652'	mRNA	-1.4353	0.000538201	3-hydroxy-3-methylglutaryl-coenzyme A reductase-like	224	71	111	361.15	506.24	425.08
109423362	'LOC109423362'	mRNA	-0.665092	0.0282603	3-oxoacyl-[acyl-carrier-protein] reductase FabG-like	167	143	152	205	340	320
109416607	'LOC109416607'	mRNA	-4.10913	8.40056e-11	3-phosphoinositide-dependent protein kinase 1-like	7	3	2	93.45	59.35	92.79
109432818	'LOC109432818'	mRNA	-4.62374	2.74051e-36	3-phosphoinositide-dependent protein kinase 1-like	28	11	8	474.23	486.16	408.81
109409318	'LOC109409318'	mRNA	-1.00825	0.000114933	40S ribosomal protein S11	143	101	121	333.9	278.85	252.9
109419106	'LOC109419106'	mRNA	-1.80244	4.19422e-13	40S ribosomal protein S11	1893	1983	1168	5904.68	7647.65	7382.38
109422147	'LOC109422147'	mRNA	-2.32085	2.02934e-15	40S ribosomal protein S13	417	859	977	4769.36	4704.63	3756.97
109405358	'LOC109405358'	mRNA	-1.66303	6.50225e-11	40S ribosomal protein S14	1461	1158	785	3738.08	4781.68	4276.3
115255627	'LOC115255627'	mRNA	-4.07386	1.90324e-112	40S ribosomal protein S14	168	143	142	2545.66	3482.66	2980.74
109418249	'LOC109418249'	mRNA	-14.8899	1.28314e-33	40S ribosomal protein S15	0	0	0	6727.77	6572.59	6439.82
109422977	'LOC109422977'	mRNA	-0.949496	3.8237e-13	40S ribosomal protein S15Aa	4387	4420	4517	9284.72	11190.3	9882.44
109401366	'LOC109401366'	mRNA	-3.53544	0.0073666	40S ribosomal protein S16	1688	143	125	8584	9460	8777
109416926	'LOC109416926'	mRNA	-0.836748	0.000408563	40S ribosomal protein S17	3135	3118	2038	5651.97	6250.56	5677.57
109428588	'LOC109428588'	mRNA	-3.60369	6.84897e-06	40S ribosomal protein S19a-like	16	6	5	221.36	141.72	24.42
109621229	'LOC109621229'	mRNA	-2.42268	1.73776e-07	40S ribosomal protein S19a-like	59	32	47	401.64	341.28	125.58
109399566	'LOC109399566'	mRNA	-1.07764	2.97147e-13	40S ribosomal protein S20-like	1570	1248	1554	3257.48	3844.89	3755.85
109418291	'LOC109418291'	mRNA	-1.04753	1.95896e-16	40S ribosomal protein S23	3212	3139	3159	7021.93	8221.83	7953.6
109428069	'LOC109428069'	mRNA	-1.21888	5.6535e-21	40S ribosomal protein S23	1774	1489	1659	4530.07	4662.17	4298.4
109407944	'LOC109407944'	mRNA	-3.72011	1.92191e-74	40S ribosomal protein S24-like	195	122	146	2395.64	2126.41	2658.31
115258263	'LOC115258263'	mRNA	-7.02973	5.93972e-198	40S ribosomal protein S29	21	22	40	4479	4431.26	3814.91
115267716	'LOC115267716'	mRNA	-0.358797	0.0113794	40S ribosomal protein S6	5994	5841	6423	9854.59	8946.87	8752.19
109429149	'LOC109429149'	mRNA	-1.56497	6.12621e-13	45 kDa calcium-binding protein-like	118	90	110	371	404	332
109424835	'LOC109424835'	mRNA	-0.82616	2.7398e-05	4-coumarate--CoA ligase 1	219	172	213	389	437	434
109410814	'LOC109410814'	mRNA	-2.05471	0.000112591	4-coumarate--CoA ligase 1-like	7	24	24	102	99	68.5
109421196	'LOC109421196'	mRNA	-4.92978	6.89376e-28	4-coumarate--CoA ligase 1-like	4	9	6	211	280	193
109421247	'LOC109421247'	mRNA	-8.69328	8.40056e-11	4-coumarate--CoA ligase 1-like	0	0	0	102	99	68.5
109621595	'LOC109621595'	mRNA	-3.23622	6.0157e-12	4-coumarate--CoA ligase 1-like	7	12	9	78.17	109.75	125.93
109411868	'LOC109411868'	mRNA	-1.03957	0.0366151	4-hydroxybenzoate polyprenyltransferase, mitochondrial	21	43	38	104.21	66.27	77.24
109412716	'LOC109412716'	mRNA	-0.837765	9.0908e-05	4-hydroxybenzoate polyprenyltransferase, mitochondrial	164	169	150	351.79	351.73	317.76
109424644	'LOC109424644'	mRNA	-1.10238	1.71761e-06	4-hydroxyphenylpyruvate dioxygenase-like	466	311	315	983.51	952.87	829.08
109404011	'LOC109404011'	mRNA	-0.684864	0.0186593	50S ribosomal protein L1-like	207	125	144	295	285.71	321.11
109430717	'LOC109430717'	mRNA	-1.16543	4.89825e-05	5'-3' exoribonuclease 2 homolog	592	286	366	978.12	1139.26	1168.18
109408415	'LOC109408415'	mRNA	-0.953807	3.29554e-06	5-aminolevulinate synthase, nonspecific, mitochondrial-like	456	376	580	913.87	1137.69	1158.07
109406304	'LOC109406304'	mRNA	-0.78315	9.79617e-05	5'-AMP-activated protein kinase catalytic subunit alpha-2	233	198	287	462.5	487.61	501.82
115261487	'LOC115261487'	mRNA	-1.42673	0.00298743	5'-AMP-activated protein kinase catalytic subunit alpha-2-like	25	30	44	93.15	68.44	151.34
109398724	'LOC109398724'	mRNA	-1.1838	0.0229853	5-methylcytosine rRNA methyltransferase NSUN4	23	24	15	44	58	65
109421745	'LOC109421745'	mRNA	-1.40291	7.83603e-08	5-oxoprolinase	112	74	77	259	277	284
109402036	'LOC109402036'	mRNA	-2.98537	0.0026242	60 kDa SS-A/Ro ribonucleoprotein-like	8	0	2	27.04	26.91	40.48
115254114	'LOC115254114'	mRNA	-1.66576	0.0115427	60 kDa SS-A/Ro ribonucleoprotein-like	9	8	25	43.64	42.14	70.61
109407908	'LOC109407908'	mRNA	-1.7445	6.71705e-21	60S acidic ribosomal protein P1	783	1131	974	3874.62	3968.53	3594.47
115254092	'LOC115254092'	mRNA	-3.12813	9.07013e-119	60S acidic ribosomal protein P1-like	362	381	366	3874.62	3968.53	3594.47
109428755	'LOC109428755'	mRNA	-1.21495	6.16283e-10	60S ribosomal protein L11	1140	1352	1331	3094.44	4341.91	3045.47
115255855	'LOC115255855'	mRNA	-0.942238	0.0279885	60S ribosomal protein L11	753	322	620	691.04	1735.45	1400.81
109416411	'LOC109416411'	mRNA	-1.21584	4.89786e-08	60S ribosomal protein L17-like	1028	1446	1176	3677	3668.42	2680.83
109408226	'LOC109408226'	mRNA	-2.36487	0.0396653	60S ribosomal protein L22-like	700	501	3995	10032	10702	9807
109421057	'LOC109421057'	mRNA	-1.55474	1.51345e-11	60S ribosomal protein L23	1115	807	916	2340.2	3683.07	3815.62
115268659	'LOC115268659'	mRNA	-2.45433	0.00747005	60S ribosomal protein L23	360	546	89	3094.35	1837.7	1618.22
109418013	'LOC109418013'	mRNA	-0.511113	0.0132581	60S ribosomal protein L28-like	4482	2997	3535	5673.09	6423.24	6388.33
109427221	'LOC109427221'	mRNA	-0.53003	0.0444224	60S ribosomal protein L3	1271	990	1745	2281.86	1911.06	2566.08
115261471	'LOC115261471'	mRNA	-0.704072	5.19274e-07	60S ribosomal protein L3	7409	7004	6851	12755.1	15032.9	13106.9
109413708	'LOC109413708'	mRNA	-0.609644	2.71476e-05	60S ribosomal protein L32	2408	2190	2803	4242.71	4816.89	4214.28
109397884	'LOC109397884'	mRNA	-4.1523	5.81126e-80	60S ribosomal protein L35-like	127	220	171	3220.22	3924.16	3763.03
109416120	'LOC109416120'	mRNA	-0.466225	0.0060979	60S ribosomal protein L35-like	1720	1720	1709	2875.78	3074.84	2440.97
109400867	'LOC109400867'	mRNA	-1.43835	8.05616e-27	60S ribosomal protein L36-like	2365	2522	2427	7179.12	8543.34	7682.5
115255386	'LOC115255386'	mRNA	-10.6476	1.79467e-09	60S ribosomal protein L37a	0	0	0	84.87	555.08	411.45
109621625	'LOC109621625'	mRNA	-0.52693	0.0079301	60S ribosomal protein L4	4647	3609	4484	8417.26	6626.02	6507.6
115258896	'LOC115258896'	mRNA	-4.46158	7.25028e-63	60S ribosomal protein L7-like	233	166	333	4325.15	7614.71	6937.43
109413865	'LOC109413865'	mRNA	-0.459462	0.0383502	85/88 kDa calcium-independent phospholipase A2-like	232	183	230	340.61	365.61	338.35
109430682	'LOC109430682'	mRNA	-1.03822	0.0319318	A disintegrin and metalloproteinase with thrombospondin motifs adt-1-like	30	22	31	81.51	71.15	48.89
109425119	'LOC109425119'	mRNA	-1.83321	1.20498e-19	ABC transporter F family member 4-like	307	194	257	1128.07	1052.47	993.97
115266939	'LOC115266939'	mRNA	-9.46828	8.44033e-13	ABC transporter F family member 4-like	0	0	0	102.37	214.28	146.84
109432219	'LOC109432219'	mRNA	-1.34151	9.80368e-23	ABC transporter G family member 23-like	602	587	593	1746.82	1898.44	1681.29
109404615	'LOC109404615'	mRNA	-0.532546	0.0137134	acetylcholine receptor subunit alpha-like 1	352	414	388	553.56	697.12	722.13
109411681	'LOC109411681'	mRNA	-0.93987	0.000310234	acetylcholine receptor subunit alpha-like 1	237	165	279	415.44	597.88	520.87
109411688	'LOC109411688'	mRNA	-1.54061	6.35464e-30	acetylcholine receptor subunit alpha-like 1	1543	1486	1419	4649.85	5253.47	5377
109399470	'LOC109399470'	mRNA	-1.94761	0.000633557	acetylcholinesterase-like	10	13	7	49.73	45.83	43.09
109433460	'LOC109433460'	mRNA	-5.57315	0.00505461	acetylcholinesterase-like	0	0	0	6	5	20
115256143	'LOC115256143'	mRNA	-2.74547	0.00575419	acetylcholinesterase-like	5	0	9	60	26	22
109400737	'LOC109400737'	mRNA	-0.820621	0.0132646	acetyl-coenzyme A synthetase-like	346	679	675	907.38	1373.75	1266.41
115254259	'LOC115254259'	mRNA	-1.90264	0.000426968	acetyl-coenzyme A transporter 1-like	33	47	18	230.07	100.78	105.76
109428095	'LOC109428095'	mRNA	-0.592871	0.00749782	acid phosphatase type 7	265	281	226	454.79	486.42	437.64
109403281	'LOC109403281'	mRNA	-1.09292	5.03931e-05	acidic amino acid decarboxylase GADL1	145	206	224	572	479	391
109433191	'LOC109433191'	mRNA	-0.909278	0.0017166	actin cytoskeleton-regulatory complex protein PAN1-like	63	67	83	172.33	152.37	146.32
115267287	'LOC115267287'	mRNA	-0.677009	3.36437e-05	actin, muscle	2323	1839	2044	4167.16	3943.86	3569.8
115264654	'LOC115264654'	mRNA	-1.25824	0.00354996	actin, muscle-type A2-like	27	57	35	102.79	133.82	103.37
115264649	'LOC115264649'	mRNA	-0.858013	0.0122122	actin-1-like	125	201	162	342.72	450.01	255.71
109397804	'LOC109397804'	mRNA	-1.06712	0.000574067	actin-5C	182	138	131	258.66	469.87	391.72
115253654	'LOC115253654'	mRNA	-3.8065	2.92669e-100	actin-5C	429	406	377	5339.22	7767.3	6945.95
109432057	'LOC109432057'	mRNA	-4.23953	0.0478134	actin-87E-like	0	0	1	3	6	15
109415234	'LOC109415234'	mRNA	-2.40288	0.00490153	activating signal cointegrator 1-like	2	6	4	28.6	28.99	19.05
109422538	'LOC109422538'	mRNA	-0.529111	0.019751	activating transcription factor 7-interacting protein 1	1042	1119	1012	2192.78	1597.29	1609.08
115253756	'LOC115253756'	mRNA	-0.891833	0.0127897	activating transcription factor of chaperone-like	379	638	933	1082.28	1784.13	1378.1
109407799	'LOC109407799'	mRNA	-0.437274	0.0192483	activator of 90 kDa heat shock protein ATPase homolog 1-like	901	764	772	1358.75	1357.15	1175.08
115254049	'LOC115254049'	mRNA	-0.77895	2.65637e-05	active breakpoint cluster region-related protein-like	420	328	460	836.43	756.2	840.31
109401281	'LOC109401281'	mRNA	-1.23289	3.46379e-10	acyl carrier protein, mitochondrial	313	330	288	958.86	743.01	881.08
115259140	'LOC115259140'	mRNA	-1.1136	9.68261e-06	acyl carrier protein, mitochondrial-like	253	206	243	467.01	780.89	544.73
109428578	'LOC109428578'	mRNA	-1.11357	0.00478673	acyl-CoA dehydrogenase family member 9, mitochondrial-like	43	34	27	83.33	93.29	90.98
109430346	'LOC109430346'	mRNA	-1.37894	0.000251188	acyl-CoA Delta(11) desaturase-like	87	46	52	137	224	207
109417644	'LOC109417644'	mRNA	-1.79318	0.0046595	acyl-CoA synthetase family member 2, mitochondrial-like	5	24	16	51.32	61	73.05
115255406	'LOC115255406'	mRNA	-1.68196	0.000541036	acyl-CoA synthetase family member 2, mitochondrial-like	21	56	24	107.02	155.63	125.66
115255411	'LOC115255411'	mRNA	-1.207	0.0142891	acyl-CoA synthetase family member 2, mitochondrial-like	47	25	21	68.25	98.37	88.42
115257375	'LOC115257375'	mRNA	-0.792507	2.51488e-05	acyl-CoA synthetase family member 3, mitochondrial-like	427	339	351	689.07	790.58	803.12
109427331	'LOC109427331'	mRNA	-1.44094	0.00460612	acylphosphatase-2	30	60	19	113	129	112
109424331	'LOC109424331'	mRNA	-2.45589	1.93792e-46	ADAM 17-like protease	122	136	124	813	855	805
115256705	'LOC115256705'	mRNA	-0.702387	0.00278425	adenomatous polyposis coli homolog	1000	651	772	1706.07	1320.09	1609.13
109433370	'LOC109433370'	mRNA	-2.28775	1.80105e-05	adenosine 3'-phospho 5'-phosphosulfate transporter 1-like	14	27	8	78.85	122.9	86.03
109417877	'LOC109417877'	mRNA	-2.26937	0.00015891	adenosine deaminase-like protein	11	6	8	35	47	60
115265620	'LOC115265620'	mRNA	-3.95522	3.39255e-07	adenylate cyclase type 3-like	74	56	12	1000	697	934
109405438	'LOC109405438'	mRNA	-1.6453	4.0763e-06	adenylate cyclase, germination specific-like	31	32	23	107	106	105
109405199	'LOC109405199'	mRNA	-1.40723	4.17172e-07	adenylosuccinate lyase-like	71	55	56	194.45	207.73	168.2
115257029	'LOC115257029'	mRNA	-0.713514	2.18547e-05	ADP-ribosylation factor 1	472	501	456	857.72	988.45	923.85
109405946	'LOC109405946'	mRNA	-0.365205	0.0242253	ADP-ribosylation factor 2	726	718	807	1045.62	1216.97	1154.3
109422441	'LOC109422441'	mRNA	-0.897107	0.00112343	ADP-ribosylation factor-binding protein GGA2	180	271	172	453	465	459
109421235	'LOC109421235'	mRNA	-1.30234	0.00199205	adult cuticle protein 1-like	64	146	114	200	323	425
109403555	'LOC109403555'	mRNA	-0.993209	0.00827025	AF4/FMR2 family member 4	546	195	336	715.6	839.44	963.78
109425964	'LOC109425964'	mRNA	-0.63313	0.000380277	AF4/FMR2 family member 4	764	690	618	1200	1337	1260
115259774	'LOC115259774'	mRNA	-1.25188	0.0003501	afadin-like	72	43	63	194.44	126.29	177.33
109405301	'LOC109405301'	mRNA	-1.26584	4.29117e-05	A-kinase anchor protein 1, mitochondrial	134	93	72	250.3	292.96	309.86
109406359	'LOC109406359'	mRNA	-2.60264	8.28814e-10	A-kinase anchor protein 1, mitochondrial-like	37	35	39	410.44	144.12	236.51
115253625	'LOC115253625'	mRNA	-1.4299	3.62859e-10	A-kinase anchor protein 1, mitochondrial-like	202	195	147	498.25	608.92	630.63
115264667	'LOC115264667'	mRNA	-1.07471	8.06286e-06	A-kinase anchor protein 9-like	120	88	114	285.11	270.43	242.64
109409457	'LOC109409457'	mRNA	-1.74851	7.30342e-19	alanine aminotransferase 1	110	89	118	412	425	415
109426022	'LOC109426022'	mRNA	-0.772904	0.00477942	alanine--glyoxylate aminotransferase 2, mitochondrial	94	86	121	195.9	227.24	182.06
109422780	'LOC109422780'	mRNA	-0.895437	0.000423541	alanine--glyoxylate aminotransferase 2-like	264	287	345	818.16	623.31	515.42
115253777	'LOC115253777'	mRNA	-1.3321	0.0015211	alanine--glyoxylate aminotransferase 2-like	301	240	177	330.94	932.73	888.85
115257986	'LOC115257986'	mRNA	-4.75281	1.3976e-11	alcohol dehydrogenase 1-like	5	1	6	64.89	218.66	98.01
109425952	'LOC109425952'	mRNA	-0.876228	0.0148027	aldo-keto reductase family 1 member B1-like	51	53	57	125	134	89
109404191	'LOC109404191'	mRNA	-0.776802	0.000999604	aldose 1-epimerase	220	151	207	346	387	431
109403355	'LOC109403355'	mRNA	-1.1998	0.000885792	alkaline phosphatase 4	342	387	329	499.46	1367.96	1019.75
115263417	'LOC115263417'	mRNA	-1.68818	0.00342205	alkyldihydroxyacetonephosphate synthase-like	15	8	13	56.24	39.06	41.71
115267355	'LOC115267355'	mRNA	-4.55958	0.0193155	alkyldihydroxyacetonephosphate synthase-like	1	0	0	4.64	14	12.72
109400412	'LOC109400412'	mRNA	-0.882208	0.00146039	allantoicase-like	177	216	134	371	412	370
109415733	'LOC109415733'	mRNA	-1.08628	0.0013384	allantoinase-like	112	95	131	391.75	235.64	214.6
109426335	'LOC109426335'	mRNA	-1.00368	3.84105e-05	alpha-(1,6)-fucosyltransferase	103	86	126	259.69	248.82	234.08
115253517	'LOC115253517'	mRNA	-0.947468	0.00696004	alpha-(1,6)-fucosyltransferase-like	170	272	127	439.31	446.18	423.92
109426473	'LOC109426473'	mRNA	-1.10133	0.000349727	alpha/beta hydrolase domain-containing protein 17B	109	66	122	279.47	210.93	256.22
109432833	'LOC109432833'	mRNA	-1.62585	1.87209e-05	alpha-1,2-mannosyltransferase ALG9-like	29	29	59	127.74	134.31	161.88
115261554	'LOC115261554'	mRNA	-1.50758	1.3827e-07	alpha-1,2-mannosyltransferase ALG9-like	53	50	46	151.79	161.37	188.89
109414477	'LOC109414477'	mRNA	-0.960303	0.000989388	alpha-1,3-mannosyl-glycoprotein 4-beta-N-acetylglucosaminyltransferase A-like	80	86	69	153.2	203.16	185.72
109421368	'LOC109421368'	mRNA	-0.668728	0.00897284	alpha-1,3-mannosyl-glycoprotein 4-beta-N-acetylglucosaminyltransferase A-like	238	231	174	436.8	401.84	372.28
109412270	'LOC109412270'	mRNA	-6.04285	0.00135551	alpha-amylase B-like	0	0	0	5	8	30
109413741	'LOC109413741'	mRNA	-0.962217	0.00917499	alpha-N-acetylgalactosaminidase-like	56	109	99	160.22	224.35	224.5
115258767	'LOC115258767'	mRNA	-1.0384	0.00309155	alpha-protein kinase 1-like	39	49	49	91.97	117.26	124.87
109423422	'LOC109423422'	mRNA	-2.04129	0.015713	alpha-tocopherol transfer protein-like	1	18	38	107.89	83.16	82.34
109430999	'LOC109430999'	mRNA	-1.07238	0.0124283	alpha-tocopherol transfer protein-like	68	37	55	178.93	100.49	116.05
109431005	'LOC109431005'	mRNA	-0.960674	2.39771e-08	alpha-tocopherol transfer protein-like	278	288	281	683.96	605.57	655.41
109622653	'LOC109622653'	mRNA	-1.24324	0.00445174	alpha-tocopherol transfer protein-like	129	50	170	396.75	283.97	279.91
109399660	'LOC109399660'	mRNA	-0.81845	0.00395639	alsin homolog	118	85	143	236.32	266.26	213.92
109400976	'LOC109400976'	mRNA	-0.59767	0.0266598	alsin homolog	131	119	156	277.38	220.49	224.31
109422143	'LOC109422143'	mRNA	-2.12966	8.46376e-08	amidophosphoribosyltransferase-like	54	35	20	163.09	220	183.72
109432623	'LOC109432623'	mRNA	-0.667159	0.0228801	amidophosphoribosyltransferase-like	167	139	107	247.64	270.43	259.37
115269103	'LOC115269103'	mRNA	-2.2258	2.69935e-09	amidophosphoribosyltransferase-like	28	46	20	168.28	182.56	173.9
109405345	'LOC109405345'	mRNA	-0.665084	0.000110026	aminoacylase-1B-like	633	570	594	1039.7	1052.51	1268.11
109402165	'LOC109402165'	mRNA	-2.29151	2.51687e-30	aminopeptidase N-like	3560	2071	3172	16506	18090	15956
109402938	'LOC109402938'	mRNA	-1.4554	0.00334088	aminopeptidase N-like	19	13	18	62	50	49
109430218	'LOC109430218'	mRNA	-0.791109	0.0288285	aminopeptidase N-like	105	107	123	141.85	272.8	271.94
115267159	'LOC115267159'	mRNA	-2.69713	2.15639e-39	aminopeptidase N-like	72	95	86	644	698	594
115256383	'LOC115256383'	mRNA	-1.58942	2.13832e-13	amyloid protein-binding protein 2-like	158	117	119	496	442	459
109415915	'LOC109415915'	mRNA	-0.353589	0.0364773	AN1-type zinc finger protein 6-like	906	893	975	1513.17	1339.04	1319.64
109427767	'LOC109427767'	mRNA	-0.841909	0.000190714	anaphase-promoting complex subunit 1	184	150	142	317.18	344.25	346.89
115267497	'LOC115267497'	mRNA	-0.768168	0.00878159	anaphase-promoting complex subunit 2-like	105	118	94	187	255	197
109416162	'LOC109416162'	mRNA	-2.03007	0.000227181	anaphase-promoting complex subunit 7	10	7	12	47.83	48.02	44.75
115254081	'LOC115254081'	mRNA	-1.46726	1.93133e-08	anaphase-promoting complex subunit 7-like	83	78	66	219.36	287.99	236.09
109410204	'LOC109410204'	mRNA	-1.62821	9.89946e-06	angiopoietin-2	29	24	23	92.18	90.84	95.75
115254208	'LOC115254208'	mRNA	-5.93549	0.0051904	angiopoietin-4-like	0	0	0	1.49	9.19	30.56
115269695	'LOC115269695'	mRNA	-3.131	0.036586	angiopoietin-4-like	1	1	1	9	13	9
109421171	'LOC109421171'	mRNA	-0.936621	0.000381575	angiotensin-converting enzyme	257	242	276	400.56	689.16	661.92
109418632	'LOC109418632'	mRNA	-0.642433	0.0259987	angiotensin-converting enzyme-like	88	99	86	177	170	156
109432032	'LOC109432032'	mRNA	-0.490355	0.0158034	ankyrin repeat and KH domain-containing protein mask-like	593	696	818	1249.59	1060.44	1169.61
109405902	'LOC109405902'	mRNA	-1.21801	4.86996e-10	ankyrin repeat domain-containing protein 13C-like	186	164	193	554.27	482.8	449.53
109417700	'LOC109417700'	mRNA	-1.90903	1.61701e-14	ankyrin repeat domain-containing protein 39	57	85	76	320.46	302.55	344.38
109423600	'LOC109423600'	mRNA	-0.511349	0.00088143	ankyrin repeat domain-containing protein 50	1372	1297	1628	2476	2236	2482
115255355	'LOC115255355'	mRNA	-1.6958	1.3522e-07	ankyrin-3-like	79	41	63	277.34	203.6	215.12
109400844	'LOC109400844'	mRNA	-0.9526	0.0173625	annexin B10	63	129	71	173.44	225.74	208.24
115259581	'LOC115259581'	mRNA	-0.58281	0.0319318	annexin B10-like	278	434	351	544.72	661.62	680.9
115259583	'LOC115259583'	mRNA	-1.90439	2.35305e-23	annexin B10-like	153	135	166	585.85	652.2	763.94
109405621	'LOC109405621'	mRNA	-0.678471	0.00201487	anoctamin-10	149	160	148	289	295	279
109621958	'LOC109621958'	mRNA	-1.25064	1.43693e-05	anoctamin-8-like	116	191	214	477.79	412.61	569.6
109418243	'LOC109418243'	mRNA	-0.879175	0.00359282	AP-1 complex subunit beta-1-like	380	616	400	819.01	1269.25	966.5
109621264	'LOC109621264'	mRNA	-0.896006	0.000128564	AP-1 complex subunit mu-1-like	215	145	194	391.05	454.79	367.59
109408437	'LOC109408437'	mRNA	-0.752189	0.00749521	apolipophorin-3-like	1680	1542	1626	2152	4406	3094
109412651	'LOC109412651'	mRNA	-0.645635	0.000366561	apoptosis inhibitor 5 homolog	516	544	590	996.66	1155.24	890.33
109416159	'LOC109416159'	mRNA	-1.07171	0.0198582	apoptosis-inducing factor 3-like	118	39	66	157.69	217.59	177.53
115261536	'LOC115261536'	mRNA	-1.27523	9.52696e-05	apoptosis-inducing factor 3-like	38	59	47	130.14	142.66	140.64
109421741	'LOC109421741'	mRNA	-1.38717	1.94114e-13	apyrase-like	220	181	189	538	628	654
109408711	'LOC109408711'	mRNA	-1.71719	2.86584e-06	aquaporin AQPAn.G	24	39	34	140.95	103.62	133.37
109623290	'LOC109623290'	mRNA	-1.20643	0.00282032	aquaporin-11-like	31	30	56	91	102	123
115267545	'LOC115267545'	mRNA	-1.75741	0.0270851	aquaporin-like	9	15	16	15.27	62.45	83.9
109422800	'LOC109422800'	mRNA	-1.18237	9.16797e-06	arginine/serine-rich protein PNISR-like	242	338	336	1039.2	763.4	644.95
109427591	'LOC109427591'	mRNA	-0.714599	0.0219141	argininosuccinate lyase	556	366	656	1216.38	731.43	1075.81
109621901	'LOC109621901'	mRNA	-1.02703	4.66398e-10	argininosuccinate lyase-like	467	436	600	1128.62	1236.57	1232.19
109428102	'LOC109428102'	mRNA	-1.10312	0.0445697	armadillo repeat-containing protein 7-like	18	16	32	42.23	58.23	66.82
115256195	'LOC115256195'	mRNA	-2.66317	2.48217e-09	armadillo-like helical domain-containing protein 3	9	10	20	107.6	89.48	93.28
115258101	'LOC115258101'	mRNA	-0.91118	0.00105679	arrestin domain-containing protein 17-like	71	76	74	159.76	150.62	181.59
109401015	'LOC109401015'	mRNA	-2.27563	3.951e-17	arrestin homolog	25144	44472	27485	142018	212712	205244
109424444	'LOC109424444'	mRNA	-0.783369	9.86246e-08	arrestin homolog	24910	26842	30604	53895.8	62025.9	50933.9
115270414	'LOC115270414'	mRNA	-0.623154	0.000240859	arrestin homolog	208491	229320	185827	364214	401584	371117
109410888	'LOC109410888'	mRNA	-1.52022	3.11133e-12	asparagine synthetase [glutamine-hydrolyzing] 1-like	148	115	112	451.29	416.63	401.96
115261408	'LOC115261408'	mRNA	-5.43766	0.00814311	ataxin-8-like	0	0	0	18	6	4
109623042	'LOC109623042'	mRNA	-0.685174	0.00122387	atlastin	429	594	630	990.61	1035.15	1106.37
109424729	'LOC109424729'	mRNA	-0.996955	0.000140017	ATP synthase membrane subunit DAPIT, mitochondrial-like	203	337	285	708	670	567
115255619	'LOC115255619'	mRNA	-1.40898	0.0118008	ATP synthase mitochondrial F1 complex assembly factor 2-like	12	37	20	61.73	78.98	79.91
109423800	'LOC109423800'	mRNA	-1.39564	9.11219e-09	ATP synthase subunit alpha, mitochondrial	1505	1545	1182	5587.38	3457.94	4108.36
115254256	'LOC115254256'	mRNA	-1.16055	1.10159e-09	ATP synthase subunit alpha, mitochondrial	6295	5917	4855	14491.4	17430.9	13235.8
115270264	'LOC115270264'	mRNA	-1.24025	0.000234647	ATP synthase subunit alpha, mitochondrial	1316	2236	2158	4194.02	3839.72	7889.49
109424522	'LOC109424522'	mRNA	-1.71109	1.29649e-18	ATP synthase subunit d, mitochondrial-like	493	326	385	1387.17	1612.35	1644.09
109427898	'LOC109427898'	mRNA	-0.868208	9.09615e-05	ATP synthase subunit gamma, mitochondrial-like	884	887	1204	1618.91	2448.17	2318.37
115263987	'LOC115263987'	mRNA	-0.593412	3.88582e-05	ATP synthase subunit gamma, mitochondrial-like	660	586	689	1091.53	1188.48	1157.82
109412628	'LOC109412628'	mRNA	-1.02988	0.000132762	ATPase family AAA domain-containing protein 5	102	166	168	354	361	334
115253930	'LOC115253930'	mRNA	-0.651866	0.0136677	ATPase inhibitor mai-2, mitochondrial-like	134	182	184	344.52	284.83	297.68
109428942	'LOC109428942'	mRNA	-0.671203	0.000200366	ATP-binding cassette sub-family A member 12	939	708	923	1414.19	1760.19	1639.99
109412631	'LOC109412631'	mRNA	-2.74591	0.00331738	ATP-binding cassette sub-family A member 1-like	9	2	6	14	34	86
109417573	'LOC109417573'	mRNA	-3.92899	3.54368e-07	ATP-binding cassette sub-family A member 3-like	3	7	2	34.09	61	123.01
109423423	'LOC109423423'	mRNA	-1.30888	1.85221e-06	ATP-binding cassette sub-family B member 6, mitochondrial-like	60	62	54	158.65	186.06	171.43
115258527	'LOC115258527'	mRNA	-2.432	2.51627e-09	ATP-binding cassette sub-family C member 9-like	28	11	25	158.53	115.33	131.22
115258526	'LOC115258526'	mRNA	-2.35248	7.98379e-59	ATP-binding cassette sub-family C member Sur-like	283	277	260	1664.47	1614.67	1662.78
109421738	'LOC109421738'	mRNA	-1.03836	4.36682e-07	ATP-binding cassette sub-family E member 1	439	374	367	856.11	1153.79	853.35
109425462	'LOC109425462'	mRNA	-0.913012	9.71406e-14	ATP-binding cassette sub-family E member 1	1078	1011	1062	2282.89	2339.21	2371.65
109404472	'LOC109404472'	mRNA	-1.08302	4.31794e-13	ATP-binding cassette sub-family F member 2	2202	2664	2634	6518.18	6320.92	5893.37
109429973	'LOC109429973'	mRNA	-0.766234	0.000506389	ATP-binding cassette sub-family G member 1-like	330	443	432	689	920	811
109429556	'LOC109429556'	mRNA	-1.29915	3.40067e-07	ATP-binding cassette sub-family G member 4-like	168	99	121	352	379	393
115258248	'LOC115258248'	mRNA	-1.10974	0.000150925	ATP-binding cassette sub-family G member 4-like	66	49	63	134	157	161.82
115264705	'LOC115264705'	mRNA	-5.42544	0.00530067	ATP-dependent DNA helicase PIF1-like	0	0	0	8	14.01	6.02
109621454	'LOC109621454'	mRNA	-1.5705	0.0113046	ATP-dependent DNA helicase Q1	26	6	19	66.64	63.6	48.43
109408724	'LOC109408724'	mRNA	-0.689473	0.000554628	ATP-dependent helicase brm-like	718	606	901	1554.89	1284.27	1364.2
109430451	'LOC109430451'	mRNA	-1.21379	3.41136e-18	ATP-dependent RNA helicase bel	526	485	509	1321.96	1482.28	1353.1
109409570	'LOC109409570'	mRNA	-0.574202	0.000298232	ATP-dependent RNA helicase bel-like	1861	1835	1833	3592.04	3123.72	2984.9
109404924	'LOC109404924'	mRNA	-0.347065	0.0496592	ATP-dependent RNA helicase dbp2	7821	6274	6600	10615.3	9763.64	10635.3
109413090	'LOC109413090'	mRNA	-0.966997	4.42917e-13	ATP-dependent RNA helicase dbp2	6157	4935	6399	12938	13638	13598
109431637	'LOC109431637'	mRNA	-1.55306	5.79501e-11	ATP-dependent RNA helicase dbp2-like	285	420	545	1474.01	1386.05	1443.82
115263730	'LOC115263730'	mRNA	-2.11134	2.44012e-44	ATP-dependent RNA helicase dbp2-like	6186	6448	5640	33988.5	30633.7	28622
115267498	'LOC115267498'	mRNA	-0.741338	2.68176e-05	ATP-dependent RNA helicase dbp2-like	2615	2633	2143	5128.99	4697.95	4784.18
115270105	'LOC115270105'	mRNA	-0.42216	0.00766729	ATP-dependent RNA helicase dbp2-like	19001	21534	19191	31195.7	33003.4	30360.7
109409853	'LOC109409853'	mRNA	-1.66827	0.00349472	ATP-dependent RNA helicase Ddx1	11	16	15	73.67	45.47	39.88
115267794	'LOC115267794'	mRNA	-0.811902	0.0169814	ATP-dependent RNA helicase Ddx1-like	56	68	56	136.24	108.88	129.32
109401257	'LOC109401257'	mRNA	-1.72604	4.27847e-10	ATP-dependent RNA helicase DHX33	56	45	43	179	201	182
109420919	'LOC109420919'	mRNA	-1.10116	0.00343426	atrial natriuretic peptide receptor 1-like	50	29	54	123.15	109.92	102.87
115261679	'LOC115261679'	mRNA	-6.30216	1.58526e-05	AT-rich binding protein-like	1	0	0	31	36	33
115255674	'LOC115255674'	mRNA	-9.64564	7.77284e-14	atrophin-1-like	0	0	0	163.45	169.14	189.32
109408282	'LOC109408282'	mRNA	-1.38868	8.16118e-07	attractin	148	276	293	730.64	681.4	799.65
115269317	'LOC115269317'	mRNA	-2.13065	4.50072e-24	attractin-like	135	127	99	659.36	601.6	608.35
109400860	'LOC109400860'	mRNA	-1.69179	1.29596e-06	atypical kinase COQ8B, mitochondrial-like	31	49	72	167.94	199.35	210.02
109412677	'LOC109412677'	mRNA	-3.19554	0.00212204	augmin complex subunit dgt3-like	0	5	2	34.09	22.2	20.74
109412949	'LOC109412949'	mRNA	-0.971276	4.2591e-09	autophagy-related protein 101-like	384	328	373	744.48	888.96	874.15
109413707	'LOC109413707'	mRNA	-0.897342	0.00315359	axin-like	108	85	76	215.72	167.94	209.99
109402747	'LOC109402747'	mRNA	-6.93564	3.61542e-05	basic salivary proline-rich protein 1-like	0	0	1	4	55	97
109423197	'LOC109423197'	mRNA	-1.58878	1.90597e-09	BCL2/adenovirus E1B 19 kDa protein-interacting protein 3	113	132	112	531.8	345.35	390.21
109397285	'LOC109397285'	mRNA	-0.532557	0.00511149	BCL2/adenovirus E1B 19 kDa protein-interacting protein 3-like	1436	1071	1151	2193.2	2067.65	1972.79
109621877	'LOC109621877'	mRNA	-1.82175	3.84339e-05	beta carbonic anhydrase 1-like	17	20	15	83.88	71.05	63.35
109623402	'LOC109623402'	mRNA	-4.78707	0.0402859	beta-1,4-glucuronyltransferase 1-like	0	0	0	3	5	10
115260692	'LOC115260692'	mRNA	-0.501398	0.0216918	beta-1,4-mannosyltransferase egh	283	268	255	398.16	447.28	502.24
115257984	'LOC115257984'	mRNA	-2.50401	0.0225684	beta-alanine-activating enzyme-like	3	7	0	27	16.09	25.67
109427342	'LOC109427342'	mRNA	-1.64087	1.50499e-06	beta-galactosidase-1-like protein	29	35	28	104.6	115	120.28
109405940	'LOC109405940'	mRNA	-4.72939	0.00100517	beta-galactosidase-like	0	2	0	21	19	23
109427354	'LOC109427354'	mRNA	-1.63699	0.000608365	beta-galactosidase-like	33	18	31	60.04	133.47	107.28
109401664	'LOC109401664'	mRNA	-1.91575	2.5931e-23	beta-glucuronidase-like	110	95	116	500	450	474
109423066	'LOC109423066'	mRNA	-0.45448	0.0110501	beta-mannosidase-like	1354	1200	1251	1746.01	2223.04	2183.8
109401765	'LOC109401765'	mRNA	-0.797879	0.000398552	bifunctional 3'-phosphoadenosine 5'-phosphosulfate synthase 2	220	303	328	607.71	545.32	589.34
115269764	'LOC115269764'	mRNA	-4.37185	2.18093e-05	biogenesis of lysosome-related organelles complex 1 subunit 2-like	0	1	3	32.06	32.84	33.6
109405950	'LOC109405950'	mRNA	-1.33318	0.00071896	biorientation of chromosomes in cell division protein 1-like 1	207	84	107	284.12	480.31	419.32
109423746	'LOC109423746'	mRNA	-2.51516	3.53162e-12	BMP-binding endothelial regulator protein-like	19	27	37	226	146	184
109621231	'LOC109621231'	mRNA	-1.48997	0.000435237	bolA-like protein 2	21	22	22	77.32	60.7	78.22
109412950	'LOC109412950'	mRNA	-0.691216	0.00255476	brain acid soluble protein 1	4997	3004	4115	6730.06	7638.17	8627.37
109429805	'LOC109429805'	mRNA	-0.765639	5.70506e-08	BRD4-interacting chromatin-remodeling complex-associated protein	549	537	585	1143	1132	1070
115260565	'LOC115260565'	mRNA	-1.39733	9.54857e-11	breast carcinoma-amplified sequence 3 homolog	780	657	767	2821	1767	2228
109416850	'LOC109416850'	mRNA	-0.7101	0.00746987	broad-complex core protein isoforms 1/2/3/4/5	372	224	261	562	504	584
109398409	'LOC109398409'	mRNA	-0.910401	0.016988	BTB/POZ domain-containing protein 17	43	77	92	166.36	143.45	159.8
109422801	'LOC109422801'	mRNA	-1.07381	0.00358951	BTB/POZ domain-containing protein KCTD5-like	150	91	69	217.98	289.12	267.09
109432961	'LOC109432961'	mRNA	-0.956055	0.00539916	CAD protein	43	53	58	100.82	116.69	136.6
115258000	'LOC115258000'	mRNA	-2.48981	0.0467782	cadherin-87A-like	0	3	4	22.35	13.04	11.24
109423166	'LOC109423166'	mRNA	-2.64098	1.63781e-41	cadherin-99C	78	96	116	708	705	714
109429778	'LOC109429778'	mRNA	-1.53209	1.40742e-23	calcineurin subunit B type 2	327	328	347	1223.5	1131.38	1058.92
109409184	'LOC109409184'	mRNA	-1.3846	2.71924e-12	calcitonin gene-related peptide type 1 receptor-like	127	118	160	408	406	428
109429043	'LOC109429043'	mRNA	-1.16317	0.00255707	calcium-independent phospholipase A2-gamma-like	64	53	42	183.07	120.31	117.38
109432664	'LOC109432664'	mRNA	-0.502871	0.0365175	calmodulin-alpha	790	692	1155	1562.44	1399.5	1407.78
115266050	'LOC115266050'	mRNA	-0.611515	0.00806419	calmodulin-like	272	275	389	483.08	602	594.21
109621324	'LOC109621324'	mRNA	-1.79082	6.69156e-31	calnexin	2362	2286	2031	8214	10192	8921
115268202	'LOC115268202'	mRNA	-0.919181	0.00822646	calpain-11-like	45	58	45	102.12	118.42	111.05
109410673	'LOC109410673'	mRNA	-1.55532	0.00525244	calpain-7-like	13	50	24	88.5	114.5	103
109433510	'LOC109433510'	mRNA	-8.87205	1.84247e-11	calpain-7-like	0	0	0	88.5	114.5	103
109422340	'LOC109422340'	mRNA	-1.24705	0.000477188	calpain-B	44	30	37	99.67	95.43	116.59
115254671	'LOC115254671'	mRNA	-0.980629	0.0036595	calpain-B-like	87	46	86	172	160	174
115262802	'LOC115262802'	mRNA	-0.966751	0.000676622	calponin homology domain-containing protein DDB_G0272472-like	115	90	164	298.4	252.97	293.99
109416908	'LOC109416908'	mRNA	-0.979154	0.000142824	calreticulin-like	365	623	473	1190.89	1204.66	1016.9
109411112	'LOC109411112'	mRNA	-0.839644	0.0245694	calsyntenin-1-like	357	163	340	419.5	718.23	666.94
115253858	'LOC115253858'	mRNA	-0.80983	0.00770627	calsyntenin-1-like	317	174	337	583.73	473.22	640.87
115254992	'LOC115254992'	mRNA	-1.17786	1.67091e-06	caltractin-like	89	128	137	313.39	313	317.85
109416633	'LOC109416633'	mRNA	-1.4486	1.45475e-26	cAMP-dependent protein kinase catalytic subunit 1	1368	1093	1423	4071.09	4267.63	4118.08
115261557	'LOC115261557'	mRNA	-2.43202	7.2133e-45	cAMP-dependent protein kinase catalytic subunit 1	177	182	187	1272.91	1178.37	1020.92
109408802	'LOC109408802'	mRNA	-0.981345	0.00987511	cAMP-dependent protein kinase catalytic subunit 3-like	44	37	34	86.96	101.03	81.58
109408804	'LOC109408804'	mRNA	-1.48903	3.27418e-06	cAMP-dependent protein kinase catalytic subunit PRKX-like	56	35	72	184.18	170.91	181.26
109429725	'LOC109429725'	mRNA	-3.10102	3.13906e-08	canalicular multispecific organic anion transporter 2-like	9	5	6	64.08	53.19	85.1
109427545	'LOC109427545'	mRNA	-0.484173	0.00320309	carbonic anhydrase 1-like	460	462	548	819.97	797.79	802.76
115256594	'LOC115256594'	mRNA	-1.02804	0.00455847	carbonic anhydrase 1-like	71	54	81	119.2	218.15	157.56
109408643	'LOC109408643'	mRNA	-1.0961	0.00067855	carboxypeptidase B	155	179	171	263.48	460.1	554.36
109408644	'LOC109408644'	mRNA	-1.61739	0.0279158	carboxypeptidase B	6	11	10	19.52	41.1	38.3
109622200	'LOC109622200'	mRNA	-2.72347	7.06701e-12	carboxypeptidase B	20	16	14	160.54	124.54	105.68
115270439	'LOC115270439'	mRNA	-1.71932	7.96096e-06	carboxypeptidase B-like	108	64	41	243.98	329.36	260.96
109417164	'LOC109417164'	mRNA	-1.34107	0.00210641	carboxypeptidase N subunit 2-like	67	33	111	229.56	173.49	218.21
109418192	'LOC109418192'	mRNA	-4.46824	0.0201631	carboxypeptidase Q-like	0	1	0	10	6	12
115267848	'LOC115267848'	mRNA	-0.842826	0.0087153	carboxy-terminal domain RNA polymerase II polypeptide A small phosphatase 1-like	155	100	220	317.81	314.29	363.28
109622171	'LOC109622171'	mRNA	-0.674059	0.000877239	carcinine transporter	214	212	229	356.05	444.32	432.57
109429221	'LOC109429221'	mRNA	-1.70755	0.000999451	cardioacceleratory peptide receptor-like	13	11	14	45	45	56
109407255	'LOC109407255'	mRNA	-0.861298	0.0125019	carnitine O-palmitoyltransferase 2, mitochondrial-like	90	65	65	121.92	170.22	181.31
115258606	'LOC115258606'	mRNA	-0.521612	0.0318523	carnitine O-palmitoyltransferase 2, mitochondrial-like	237	215	194	404.08	344.78	346.69
115271118	'LOC115271118'	mRNA	-4.35906	0.039314	carnosine N-methyltransferase-like	1	0	0	6.54	3.09	17.86
109416057	'LOC109416057'	mRNA	-1.32842	2.70893e-05	carotenoid isomerooxygenase	1456	2517	1708	3728	7538	5718
115255865	'LOC115255865'	mRNA	-1.45652	0.000442414	cartilage oligomeric matrix protein-like	24	30	51	128	119	90
109431105	'LOC109431105'	mRNA	-1.46935	0.00277996	casein kinase I	71	23	53	201.2	104.58	170.15
109402166	'LOC109402166'	mRNA	-9.45284	2.48289e-26	casein kinase II subunit alpha	0	3	0	758	910	812.5
109413239	'LOC109413239'	mRNA	-4.2128	2.5956e-69	casein kinase II subunit alpha	35	48	30	758	910	812.5
109621270	'LOC109621270'	mRNA	-0.42807	0.0179033	casein kinase I-like	420	485	501	744.77	750.87	735.13
115253826	'LOC115253826'	mRNA	-0.627159	0.000579576	casein kinase I-like	393	376	493	813.23	737.47	738.25
115256864	'LOC115256864'	mRNA	-0.928765	9.10068e-09	casein kinase I-like	293	309	348	678.81	705.84	746.98
115262725	'LOC115262725'	mRNA	-6.89635	8.00838e-07	caspase-8-like	1	0	0	45	55	51
109412731	'LOC109412731'	mRNA	-4.68893	6.44857e-15	cathepsin B	112	65	270	4022.85	4711.83	4582.64
109413157	'LOC109413157'	mRNA	-3.57818	0.000457056	cathepsin B-like	25	22	11	106	119	601
109401146	'LOC109401146'	mRNA	-3.14556	2.45496e-08	cationic amino acid transporter 2-like	6	3	11	60	68	79
109401173	'LOC109401173'	mRNA	-1.03878	0.0200289	cationic amino acid transporter 3-like	35	22	30	72	59	79
109623256	'LOC109623256'	mRNA	-1.54838	0.00723994	cationic amino acid transporter 4	57	41	13	168	111	107
109409980	'LOC109409980'	mRNA	-0.813808	0.0210103	CCAAT/enhancer-binding protein zeta	51	63	49	99.93	123.57	117.36
109410219	'LOC109410219'	mRNA	-3.44027	4.67452e-48	CCR4-NOT transcription complex subunit 1-like	104	152	218	2049.69	2016.86	1964.33
109415610	'LOC109415610'	mRNA	-1.19267	0.00715499	CD2-associated protein	22	25	37	83.63	61.36	81.23
109406439	'LOC109406439'	mRNA	-0.765604	0.0338653	CDGSH iron-sulfur domain-containing protein 3, mitochondrial-like	43	61	54	108	107	102
109401273	'LOC109401273'	mRNA	-2.22204	0.00200606	cell division control protein 45 homolog	5	4	8	30	37	26
109427538	'LOC109427538'	mRNA	-2.57883	0.000961957	cell division control protein 6 homolog	2	4	7	30.15	26	35.33
109421447	'LOC109421447'	mRNA	-1.09138	0.000411956	cell division cycle protein 123 homolog	48	53	62	116.69	145.55	148.79
109407831	'LOC109407831'	mRNA	-0.745725	0.00218758	cell division cycle protein 27 homolog	209	151	224	411.6	335.84	402.38
109427975	'LOC109427975'	mRNA	-4.47421	0.000200621	cell wall integrity and stress response component 4-like	1	0	4	18	17	94
115253947	'LOC115253947'	mRNA	-1.64828	1.17678e-10	cell wall protein DAN4-like	103	83	74	366.75	289.21	306.04
109397708	'LOC109397708'	mRNA	-1.61673	7.99613e-14	cell wall protein IFF6	97	87	125	389	371	352
115266985	'LOC115266985'	mRNA	-2.27079	0.0165518	centrosomal protein of 120 kDa-like	12	2	2	33.34	21.24	37.27
115260235	'LOC115260235'	mRNA	-1.05575	0.0396612	centrosomal protein of 83 kDa-like	86	59	28	110.69	147.8	171.65
109417267	'LOC109417267'	mRNA	-0.771847	0.0218632	ceramide-1-phosphate transfer protein-like	111	78	90	191.82	227.34	143.81
109427430	'LOC109427430'	mRNA	-0.902689	6.29806e-05	chaoptin	3084	1748	2887	5383	5765	5762
109431718	'LOC109431718'	mRNA	-1.23115	3.25446e-06	chaoptin-like	148	171	109	405	361	425
109403133	'LOC109403133'	mRNA	-0.878989	0.000362893	charged multivesicular body protein 1b-2	159	120	153	325.17	348.76	261.59
109406022	'LOC109406022'	mRNA	-0.502576	0.0276223	charged multivesicular body protein 5	376	316	435	569	739	568
109421011	'LOC109421011'	mRNA	-1.46707	0.0024578	chitinase domain-containing protein 1	36	12	34	82	95	88
109621339	'LOC109621339'	mRNA	-0.658473	0.0134663	chitinase-like protein Idgf4	669	1056	825	1298.46	1683.99	1790.02
109621341	'LOC109621341'	mRNA	-0.501188	0.0283569	chitinase-like protein Idgf4	5022	4849	4199	6305	7806	9456
109417270	'LOC109417270'	mRNA	-1.64449	8.96758e-05	chitooligosaccharidolytic beta-N-acetylglucosaminidase	203	78	83	404.08	589	351.63
109428225	'LOC109428225'	mRNA	-0.610227	0.00274369	choline/ethanolamine kinase-like	385	406	511	677.46	785.75	875.2
115258271	'LOC115258271'	mRNA	-0.567107	0.0285938	choline/ethanolamine kinase-like	174	202	258	324.53	362.77	418.64
109417064	'LOC109417064'	mRNA	-1.30764	9.11219e-09	chondroitin sulfate proteoglycan 4-like	120	126	173	409	361	447
109623211	'LOC109623211'	mRNA	-0.91887	0.002323	chorion peroxidase-like	372	218	251	593.04	500.13	779.83
115258242	'LOC115258242'	mRNA	-1.50733	2.21168e-06	chorion peroxidase-like	46	79	87	210.32	280.79	220.2
115269315	'LOC115269315'	mRNA	-2.26029	4.27805e-16	chorion peroxidase-like	102	164	115	574.41	916.1	677.91
109432417	'LOC109432417'	mRNA	-0.816618	2.99628e-05	chromatin-remodeling ATPase INO80-like	193	207	190	419.93	394.43	413.09
109419757	'LOC109419757'	mRNA	-1.52344	4.31109e-16	chromodomain-helicase-DNA-binding protein 1	1278	1108	1351	5137	3709	3762
109425511	'LOC109425511'	mRNA	-2.95954	0.038611	chymotrypsin A-like	0	3	1	11.55	10.43	16.71
109397783	'LOC109397783'	mRNA	-4.66927	0.00109571	chymotrypsin-2-like	1	2	1	7.05	7.2	107.37
109428790	'LOC109428790'	mRNA	-4.22436	1.60902e-05	chymotrypsin-2-like	5	0	2	19.93	50.29	85.23
115258128	'LOC115258128'	mRNA	-3.43478	0.0433133	chymotrypsin-2-like	0	3	1	1.59	31.76	20.2
115253918	'LOC115253918'	mRNA	-1.66725	8.20484e-10	cilia- and flagella-associated protein 298-like	109	118	70	368	370	381
115262105	'LOC115262105'	mRNA	-0.683255	1.13584e-06	circadian clock-controlled protein-like	1765	2033	2025	3653	3770	3603
109413983	'LOC109413983'	mRNA	-1.00694	0.0435276	clavesin-1-like	19	20	24	47	55	47
109408986	'LOC109408986'	mRNA	-0.612777	0.00872187	cleavage and polyadenylation specificity factor subunit 1-like	392	250	321	550	598	584
109416570	'LOC109416570'	mRNA	-0.682005	0.000248505	cleft lip and palate transmembrane protein 1 homolog	359	396	477	817.84	788.28	718.82
109432765	'LOC109432765'	mRNA	-1.42915	2.95376e-07	cleft lip and palate transmembrane protein 1-like protein	69	46	57	177.2	180	188
109401983	'LOC109401983'	mRNA	-1.2231	0.0113366	CLIP domain-containing serine protease B15-like	25	21	46	66.12	79.99	106.17
115270916	'LOC115270916'	mRNA	-4.82688	0.00657535	CLIP domain-containing serine protease B15-like	0	0	1	10.27	15.78	11.34
109401894	'LOC109401894'	mRNA	-3.19145	0.0183442	clusterin-associated protein 1	0	2	2	17.54	18.94	8
109428766	'LOC109428766'	mRNA	-6.07558	0.00324526	c-Myc-binding protein	0	0	0	3.97	4.59	37.02
115253801	'LOC115253801'	mRNA	-3.15289	2.51499e-11	c-Myc-binding protein-like	12	11	6	111.01	115.7	79.99
109429109	'LOC109429109'	mRNA	-0.776229	2.50169e-06	coatomer subunit alpha-like	503	493	600	951.39	1105.21	1160.17
109421953	'LOC109421953'	mRNA	-1.04218	1.60137e-07	coatomer subunit beta'	382	445	374	1041.64	841.28	1039
109422355	'LOC109422355'	mRNA	-0.69952	0.000139672	cofilin/actin-depolymerizing factor homolog	492	379	526	817.73	954.34	894.34
109426848	'LOC109426848'	mRNA	-0.562745	0.0388768	cohesin subunit SA-1	620	520	379	817	938	904
109412875	'LOC109412875'	mRNA	-1.82025	1.53486e-05	coiled-coil domain-containing protein 12	18	19	17	75	84	66
109413112	'LOC109413112'	mRNA	-1.02943	0.033922	coiled-coil domain-containing protein 158-like	19	25	22	51.72	52.06	56.55
109408149	'LOC109408149'	mRNA	-3.14223	0.0453653	coiled-coil domain-containing protein 170-like	0	1	2	10.41	8.45	13.13
109410905	'LOC109410905'	mRNA	-1.38031	0.00229159	coiled-coil domain-containing protein 25	34	28	23	58.68	101	103
115258744	'LOC115258744'	mRNA	-1.8957	0.00478023	coiled-coil domain-containing protein 43-like	9	10	5	27.46	40.21	39.63
109428264	'LOC109428264'	mRNA	-0.962091	0.00165338	coiled-coil domain-containing protein 47-like	196	344	204	515.35	611.53	598.56
109417525	'LOC109417525'	mRNA	-2.18994	1.31512e-06	coiled-coil domain-containing protein 93-like	135	49	36	382.52	400.58	406.02
109424512	'LOC109424512'	mRNA	-5.69595	1.09207e-20	coiled-coil domain-containing protein 97-like	1	4	3	149	173	167
109414982	'LOC109414982'	mRNA	-0.60015	0.000130773	coiled-coil domain-containing protein AGAP005037	617	685	668	1216.19	1152.76	1153.76
109424798	'LOC109424798'	mRNA	-0.920776	1.49453e-06	collagen alpha chain CG42342-like	161	180	188	381.4	393.13	406.88
115264215	'LOC115264215'	mRNA	-4.08971	3.49973e-08	collagen alpha chain CG42342-like	6	0	3	49.13	73.03	58.12
109417703	'LOC109417703'	mRNA	-0.832724	0.00238981	collagen alpha-1(IV) chain	993	727	1406	1782.1	2090.07	2634.41
109417704	'LOC109417704'	mRNA	-1.66852	5.97231e-13	collagen alpha-1(IV) chain	168	193	200	581.03	630.56	892.7
115253661	'LOC115253661'	mRNA	-2.86553	1.27809e-58	collagen alpha-1(IV) chain-like	222	285	246	2058.34	2009.67	2416.03
115255506	'LOC115255506'	mRNA	-2.70007	1.96456e-24	collagen alpha-5(IV) chain-like	133	107	214	1049.5	986.8	1410.06
115256416	'LOC115256416'	mRNA	-1.68031	0.0041403	complex I intermediate-associated protein 30, mitochondrial-like	26	14	10	85.34	49.31	55.77
109432052	'LOC109432052'	mRNA	-0.635176	0.0199794	condensin complex subunit 1	189	146	132	294.6	264.55	298.81
109415647	'LOC109415647'	mRNA	-0.742684	0.000106276	connectin-like	440	358	504	762.18	952.96	845.83
109425050	'LOC109425050'	mRNA	-1.03922	0.000463062	connectin-like	260	238	146	474.82	604.04	494.17
109432903	'LOC109432903'	mRNA	-2.81262	4.99439e-23	conserved oligomeric Golgi complex subunit 4	42	22	40	295.08	274.14	288.93
109406057	'LOC109406057'	mRNA	-1.92042	8.76409e-07	conserved oligomeric Golgi complex subunit 5-like	49	30	23	121.52	159.52	177.74
115265371	'LOC115265371'	mRNA	-1.15911	0.000432179	conserved oligomeric Golgi complex subunit 5-like	58	49	67	134.48	194.48	129.26
109416623	'LOC109416623'	mRNA	-0.845129	0.00590027	conserved oligomeric Golgi complex subunit 7	64	91	75	172.83	163.38	153.33
109432832	'LOC109432832'	mRNA	-1.24084	0.000101702	conserved oligomeric Golgi complex subunit 7-like	49	49	78	137.34	178.21	173.24
109418512	'LOC109418512'	mRNA	-0.747965	0.0203764	conserved oligomeric Golgi complex subunit 8	91	114	75	194.57	171	192.75
109413084	'LOC109413084'	mRNA	-2.17547	0.000136229	conserved oligomeric Golgi complex subunit 8-like	23	7	10	53.43	77	83.25
115257243	'LOC115257243'	mRNA	-7.69862	3.52011e-08	contactin-2-like	0	0	0	48	41	46.86
115264448	'LOC115264448'	mRNA	-0.826706	3.04217e-05	contactin-associated protein-like 4	646	744	645	1176.72	1616.35	1479.16
109430516	'LOC109430516'	mRNA	-0.716619	0.00572912	COP9 signalosome complex subunit 5	140	122	144	224.21	316.01	246.64
115267840	'LOC115267840'	mRNA	-1.01291	1.38526e-05	copper-transporting ATPase 1-like	144	145	221	402.17	393.7	411.73
109430675	'LOC109430675'	mRNA	-0.901739	0.0228666	corepressor interacting with RBPJ 1	47	38	66	130.44	111.37	89.42
115270233	'LOC115270233'	mRNA	-2.83908	0.0175346	corepressor interacting with RBPJ 1-like	0	1	6	19.88	23.27	16.9
109418089	'LOC109418089'	mRNA	-0.709483	0.032894	coronin-1C-like	198	116	116	288.52	254.09	287.09
109422651	'LOC109422651'	mRNA	-0.444167	0.0482895	cryptochrome-1	398	385	378	603.37	728.39	533.37
109416353	'LOC109416353'	mRNA	-0.588514	0.00187298	CSC1-like protein 1	954	752	1153	1697	1681	1659
109423849	'LOC109423849'	mRNA	-0.710822	0.021283	CTD small phosphatase-like protein 2	445	569	307	806.51	821.23	946.9
115256819	'LOC115256819'	mRNA	-1.88669	0.00857478	C-type lectin 37Da-like	58	40	5	107.51	181.96	169.97
109426197	'LOC109426197'	mRNA	-1.17986	0.0163681	C-type lectin 37Db-like	23	14	29	58.5	56.4	61.14
115267978	'LOC115267978'	mRNA	-5.23212	3.70544e-10	C-type lectin 37Db-like	5	0	1	51	89.51	126.84
109430620	'LOC109430620'	mRNA	-2.32819	2.81839e-11	CUGBP Elav-like family member 4	43	35	27	248.08	152.9	222.24
115258731	'LOC115258731'	mRNA	-0.53152	9.48949e-05	cullin-1-like	1159	1136	1314	2047.13	2138.57	1953.4
109432844	'LOC109432844'	mRNA	-1.28489	5.0762e-09	cullin-2	122	169	181	459.74	447.8	448.25
109404306	'LOC109404306'	mRNA	-4.69669	9.22571e-05	cuticle protein 19-like	4	0	0	13.06	56.86	54.34
109401287	'LOC109401287'	mRNA	-2.10086	1.64424e-11	CWF19-like protein 2	26	27	33	144	154	136
109406497	'LOC109406497'	mRNA	-6.08409	0.00046849	cx9C motif-containing protein 4	0	0	0	18.37	7.15	19.49
109413593	'LOC109413593'	mRNA	-2.80312	3.68029e-19	CXXC-type zinc finger protein 1-like	19	21	24	165	186	175
115253974	'LOC115253974'	mRNA	-0.605864	0.0455702	cyclic AMP response element-binding protein B-like	100	133	118	242.43	196.25	192.39
109415927	'LOC109415927'	mRNA	-1.00834	4.42756e-11	cyclin G	5461	5086	5191	14111.8	11640.5	11531.9
109406061	'LOC109406061'	mRNA	-1.63138	0.000792478	cyclin-dependent kinase 10-like	19	61	83	179.17	198.61	215
109623260	'LOC109623260'	mRNA	-2.1085	6.18797e-15	cyclin-dependent kinase 12	120	63	81	445	408	486
109419765	'LOC109419765'	mRNA	-1.18862	0.00406964	cyclin-dependent kinase 5 activator 1	253	170	124	689.48	303.5	479.84
109420208	'LOC109420208'	mRNA	-2.30637	1.48851e-13	cyclin-dependent kinase 5 activator 1-like	75	54	41	395.66	329.71	269.48
115269354	'LOC115269354'	mRNA	-1.38438	0.0179033	cyclin-dependent kinase 5 activator 1-like	21	37	109	179.87	160.8	165.68
109429313	'LOC109429313'	mRNA	-1.6795	1.45204e-23	cyclin-G-associated kinase-like	254	228	299	1056.48	924.94	957.06
115259642	'LOC115259642'	mRNA	-1.14637	1.58451e-08	cyclin-G-associated kinase-like	303	232	239	742.52	634.06	642.94
109427518	'LOC109427518'	mRNA	-0.891964	0.000917999	cystathionine beta-synthase	312	206	227	456	508	666
109421533	'LOC109421533'	mRNA	-0.815226	0.000465012	cysteine protease ATG4B-like	207	149	156	343.53	358.3	361.2
109400800	'LOC109400800'	mRNA	-8.90438	8.55121e-87	cytochrome b-c1 complex subunit 8-like	4	5	3	2220	2414	2142
109407703	'LOC109407703'	mRNA	-5.2557	0.0495677	cytochrome c oxidase assembly factor 3, mitochondrial	0	0	0	0	8.48	17.13
109623349	'LOC109623349'	mRNA	-3.12763	6.47925e-07	cytochrome c oxidase assembly factor 4 homolog, mitochondrial	6	6	3	56.71	57.93	42.86
109398714	'LOC109398714'	mRNA	-0.353287	0.0264984	cytochrome c oxidase subunit 4 isoform 1, mitochondrial	1694	1849	1784	2787.17	2687.5	2552.56
109398718	'LOC109398718'	mRNA	-0.906054	4.14872e-12	cytochrome c oxidase subunit 5B, mitochondrial-like	1131	1147	1133	2501.94	2631.61	2407.34
115264183	'LOC115264183'	mRNA	-2.92206	0.00312205	cytochrome P450 306a1-like	2	4	1	21.66	22.39	20.94
109405722	'LOC109405722'	mRNA	-1.77488	2.29225e-12	cytochrome P450 4C1-like	101	67	106	329.05	434.08	338.99
109430410	'LOC109430410'	mRNA	-2.84001	0.0303965	cytochrome P450 4C1-like	1	1	3	7.18	22.94	13.14
109405720	'LOC109405720'	mRNA	-0.76329	0.000151157	cytochrome P450 4c21-like	483	407	538	1084	949	811
109402042	'LOC109402042'	mRNA	-2.27641	0.0108939	cytochrome P450 4c3-like	2	3	7	21	27	20
109401121	'LOC109401121'	mRNA	-0.824313	0.0165638	cytochrome P450 4d1-like	98	66	138	232	201.01	191.73
109422663	'LOC109422663'	mRNA	-1.35342	2.02296e-06	cytochrome P450 4d1-like	102	86	172	365	371	338
115271082	'LOC115271082'	mRNA	-0.849686	0.0038521	cytochrome P450 4d1-like	95	80	135	217.6	196.16	241.76
109422661	'LOC109422661'	mRNA	-2.0679	3.65395e-11	cytochrome P450 4d8-like	30	36	33	138	164	188
109424185	'LOC109424185'	mRNA	-3.14646	0.000298833	cytochrome P450 9e2	3	1	4	25.9	31.17	27.15
109403754	'LOC109403754'	mRNA	-1.04695	1.9511e-06	cytochrome P450 9e2-like	422	515	350	1013	1109	1032
109426424	'LOC109426424'	mRNA	-1.72182	7.73982e-14	cytochrome P450 9e2-like	1582	1091	1604	3983	6646	5956
109421510	'LOC109421510'	mRNA	-3.24698	9.51032e-13	cytochrome P450 CYP12A2-like	4	16	21	148	148	161
115254026	'LOC115254026'	mRNA	-2.15235	6.03368e-19	cytohesin-1-like	101	153	118	750.55	619.06	585.21
115259146	'LOC115259146'	mRNA	-1.00837	0.00038359	cytohesin-1-like	220	289	190	675.45	478.98	512.88
109397027	'LOC109397027'	mRNA	-0.757021	0.0116322	cytoplasmic dynein 2 heavy chain 1	66	61	71	120	139	135
109421991	'LOC109421991'	mRNA	-0.831571	0.0427795	cytoplasmic FMR1-interacting protein	73	77	173	224.91	217.57	228.31
115253977	'LOC115253977'	mRNA	-0.788499	0.00446136	cytoplasmic FMR1-interacting protein-like	301	202	195	542.09	433.43	446.69
109409300	'LOC109409300'	mRNA	-1.61294	0.000101817	cytosolic 10-formyltetrahydrofolate dehydrogenase-like	240	90	115	352.67	563.41	691.61
115258594	'LOC115258594'	mRNA	-1.64524	1.66825e-05	cytosolic 10-formyltetrahydrofolate dehydrogenase-like	351	149	132	645.41	861.72	833.78
109433641	'LOC109433641'	mRNA	-2.15195	1.87173e-09	cytosolic carboxypeptidase 2	22	24	23	97.39	134.46	131.66
109623352	'LOC109623352'	mRNA	-1.57421	2.04035e-06	cytosolic Fe-S cluster assembly factor NUBP2 homolog	41	30	33	108	126	131
109423371	'LOC109423371'	mRNA	-0.431624	0.0264218	cytosolic non-specific dipeptidase	532	558	483	778	888	842
109408929	'LOC109408929'	mRNA	-0.45401	0.00352316	cytosolic purine 5'-nucleotidase	917	861	889	1308	1542	1459
109406300	'LOC109406300'	mRNA	-0.746278	7.01636e-05	cytospin-A	420	455	418	730.4	908.76	925.01
109404468	'LOC109404468'	mRNA	-0.994866	0.00479037	cytospin-A-like	374	166	194	493.55	630.09	602.22
115253606	'LOC115253606'	mRNA	-0.719405	0.00328548	cytospin-A-like	461	307	555	812.05	826.14	910.78
109416301	'LOC109416301'	mRNA	-1.20648	1.63084e-08	D-2-hydroxyglutarate dehydrogenase, mitochondrial	103	110	104	277	291	295
109431907	'LOC109431907'	mRNA	-0.446398	0.0255161	daf-12-interacting protein 1	1585	1400	1493	2809	2181	2189
109409546	'LOC109409546'	mRNA	-4.18463	0.00146039	D-amino-acid oxidase	0	3	0	25.23	15.03	25.99
109399757	'LOC109399757'	mRNA	-2.32424	1.64791e-06	D-aminoacyl-tRNA deacylase	11	20	9	69	88	81
109422020	'LOC109422020'	mRNA	-1.85066	2.88054e-13	DDB1- and CUL4-associated factor 5	57	49	52	239.07	222.96	210.45
115256496	'LOC115256496'	mRNA	-1.74046	0.00076613	DDB1- and CUL4-associated factor 5-like	13	11	15	57.8	42.96	54.1
109397818	'LOC109397818'	mRNA	-1.03044	7.51628e-07	DDB1- and CUL4-associated factor 7	127	148	166	358.31	341.21	361.45
115261447	'LOC115261447'	mRNA	-1.4699	0.000159419	DDRGK domain-containing protein 1-like	24	41	28	99.28	110.06	96.82
115257623	'LOC115257623'	mRNA	-3.49561	4.33746e-19	death-associated protein 1-like	18	8	18	145.46	223.51	215.52
109403802	'LOC109403802'	mRNA	-2.69185	6.29195e-41	death-inducer obliterator 1-like	80	73	69	592.24	570.91	529.8
115263270	'LOC115263270'	mRNA	-0.662454	0.0104605	death-inducer obliterator 1-like	341	397	487	581.35	788.17	913.38
109409132	'LOC109409132'	mRNA	-1.67401	1.29271e-11	decorin-like	193	325	341	1029	1215	986
109419769	'LOC109419769'	mRNA	-0.827194	0.00224475	dedicator of cytokinesis protein 9-like	174	144	115	273.44	325.29	311.11
109409889	'LOC109409889'	mRNA	-2.69305	0.0218402	defensin-C	30	49	46	714	71	159
109399127	'LOC109399127'	mRNA	-11.4573	1.58525e-05	defensin-C-like	0	0	0	18	678	1145
109426183	'LOC109426183'	mRNA	-4.4873	2.44449e-19	dehydrodolichyl diphosphate synthase complex subunit DHDDS-like	9	5	2	133	146	145
109412985	'LOC109412985'	mRNA	-0.715273	0.038753	dehydrodolichyl diphosphate synthase complex subunit nus1	92	96	95	126.87	206.1	217.54
109401962	'LOC109401962'	mRNA	-1.99087	0.000256975	dehydrogenase/reductase SDR family member on chromosome X-like	17	22	10	56.58	112.37	64.98
109398219	'LOC109398219'	mRNA	-0.823424	1.1077e-05	delta-1-pyrroline-5-carboxylate dehydrogenase, mitochondrial-like	1396	1927	1980	3664.63	3814.9	3581.54
109411280	'LOC109411280'	mRNA	-2.74873	4.29125e-24	dentin sialophosphoprotein-like	34	27	31	245.7	255.1	228.94
109417111	'LOC109417111'	mRNA	-3.05429	1.89916e-10	deoxynucleoside kinase	24	5	12	121.43	135.79	144.12
115262466	'LOC115262466'	mRNA	-3.42351	0.00112725	deoxynucleotidyltransferase terminal-interacting protein 2-like	2	1	2	23.44	23.97	17.02
115253942	'LOC115253942'	mRNA	-0.625434	0.0356885	DET1- and DDB1-associated protein 1-like	96	91	83	144.94	183.21	165.33
109409914	'LOC109409914'	mRNA	-2.39759	0.000307717	dihydroceramide fatty acyl 2-hydroxylase FAH2-like	9	9	5	71.39	35.53	37.04
109414458	'LOC109414458'	mRNA	-6.3865	1.33198e-07	dihydrofolate reductase	0	2	0	54.5	74.5	70.5
115253494	'LOC115253494'	mRNA	-3.14689	1.15777e-08	dihydrofolate reductase	8	4	7	54.5	74.5	70.5
109408394	'LOC109408394'	mRNA	-1.60217	1.30715e-10	dihydropyrimidinase-like	86	117	99	332.24	428.34	324.1
109402631	'LOC109402631'	mRNA	-1.29903	5.87783e-08	dihydropyrimidine dehydrogenase [NADP(+)]	171	185	158	385	587	525
109408223	'LOC109408223'	mRNA	-1.48171	6.8397e-14	dipeptidyl peptidase 4-like	925	639	971	2346.48	3165.06	2800.54
115253735	'LOC115253735'	mRNA	-1.48993	3.17527e-14	dipeptidyl peptidase 4-like	430	470	487	1547.52	1234.94	1807.46
109404806	'LOC109404806'	mRNA	-0.985958	3.52245e-06	diphosphoinositol polyphosphate phosphohydrolase 1-like	372	356	271	798	746	797
109406808	'LOC109406808'	mRNA	-1.88663	6.67874e-15	disks large-associated protein 1	114	138	102	605.58	482.34	460.05
109399404	'LOC109399404'	mRNA	-0.340323	0.040036	dmX-like protein 2	3415	2969	3463	5287	4467	4902
109412090	'LOC109412090'	mRNA	-3.24502	6.36306e-05	DNA excision repair protein ERCC-1	2	5	2	36	27.98	38.99
115256083	'LOC115256083'	mRNA	-1.14348	0.00725456	DNA ligase 4-like	36	30	37	116.33	68.67	83.81
109414444	'LOC109414444'	mRNA	-1.25464	0.00809847	DNA mismatch repair protein spellchecker 1	20	17	35	61.11	73.27	67.24
109622542	'LOC109622542'	mRNA	-1.27129	0.000157546	DNA mismatch repair protein spellchecker 1	47	36	42	129.96	126.78	100.77
109408950	'LOC109408950'	mRNA	-2.01793	1.25562e-09	DNA polymerase subunit gamma-2, mitochondrial	32	24	32	146	156	117
109399509	'LOC109399509'	mRNA	-0.776915	0.0473576	DNA repair and recombination protein RAD54B	83	45	66	105.83	151.43	135.69
115263718	'LOC115263718'	mRNA	-1.98499	0.00215205	DNA repair protein RAD50-like	8	16	6	60.37	37.66	44.6
109414334	'LOC109414334'	mRNA	-0.778308	0.00659758	DNA topoisomerase 2	1207	904	683	2205.38	1617.95	1843.38
115258667	'LOC115258667'	mRNA	-2.09728	3.431e-16	DNA topoisomerase 2-like	199	200	264	787.62	1482.05	1071.62
109426252	'LOC109426252'	mRNA	-0.811794	0.00114518	DNA-binding protein D-ETS-3	93	92	93	199.41	188.38	188.99
109410282	'LOC109410282'	mRNA	-0.621555	0.00417349	DNA-binding protein D-ETS-3-like	150	152	171	268.52	305.62	284.6
109398246	'LOC109398246'	mRNA	-0.967706	1.29464e-07	DNA-binding protein Ewg-like	480	358	416	856	1034	999
109419968	'LOC109419968'	mRNA	-6.70042	3.3227e-06	DNA-directed RNA polymerase II subunit rpb1-like	0	0	1	29	46	57
109428913	'LOC109428913'	mRNA	-0.775308	0.0166882	DNA-directed RNA polymerase II subunit RPB3	78	60	76	135	172	124
109432750	'LOC109432750'	mRNA	-1.39118	9.24273e-07	DNA-directed RNA polymerase III subunit RPC2-like	83	59	56	187.62	212.65	214.15
109422012	'LOC109422012'	mRNA	-2.14212	0.0432762	DNA-directed RNA polymerase III subunit RPC9	2	10	1	22.5	24.5	23.5
115256527	'LOC115256527'	mRNA	-4.30444	0.000637919	DNA-directed RNA polymerase III subunit RPC9-like	0	0	3	22.5	24.5	23.5
109622536	'LOC109622536'	mRNA	-1.16222	0.00270017	DNA-directed RNA polymerases I, II, and III subunit RPABC1	27	35	41	94	78.5	99.24
109408825	'LOC109408825'	mRNA	-1.04973	0.0206387	DNA-directed RNA polymerases I, II, and III subunit RPABC5	30	25	22	69.9	59.71	60.38
109424328	'LOC109424328'	mRNA	-0.608083	0.00662161	dnaJ homolog dnj-5-like	350	465	419	826	712.32	681.63
115266268	'LOC115266268'	mRNA	-1.16593	0.00306038	dnaJ homolog dnj-5-like	55	54	55	88	182.68	165.37
109427648	'LOC109427648'	mRNA	-1.76719	3.41303e-15	dnaJ homolog subfamily A member 1-like	1509	880	1208	3896.17	5374.82	5134.34
115260727	'LOC115260727'	mRNA	-1.11863	1.33787e-05	dnaJ homolog subfamily A member 1-like	931	1339	1323	3962.73	2653.21	2563.23
109410266	'LOC109410266'	mRNA	-1.87096	9.43031e-22	dnaJ homolog subfamily C member 13	326	402	314	1682.56	1386.65	1437.71
109403286	'LOC109403286'	mRNA	-0.989563	0.000329674	dnaJ homolog subfamily C member 30, mitochondrial-like	67	76	69	150.56	175.67	172.96
109404504	'LOC109404504'	mRNA	-1.42938	0.00128737	dolichol kinase	56	23	83	167.22	177.3	163.05
109402238	'LOC109402238'	mRNA	-0.727895	0.00343207	dolichyl-diphosphooligosaccharide--protein glycosyltransferase 48 kDa subunit	376	291	466	583.44	791.73	827.94
115267212	'LOC115267212'	mRNA	-1.87118	1.17771e-17	dolichyl-diphosphooligosaccharide--protein glycosyltransferase 48 kDa subunit-like	71	79	91	360.56	322.27	355.06
109417738	'LOC109417738'	mRNA	-0.742911	0.0311158	dolichyl-phosphate beta-glucosyltransferase	59	73	101	130	165	163
115256898	'LOC115256898'	mRNA	-1.34664	0.000107298	double-stranded RNA-specific editase Adar-like	45	28	45	122.07	106.59	124.45
109428340	'LOC109428340'	mRNA	-0.443847	0.00288746	double-stranded RNA-specific editase B2	4933	5543	5592	8451.64	9233.12	8090.8
109415006	'LOC109415006'	mRNA	-1.16091	1.24376e-15	Down syndrome cell adhesion molecule-like protein Dscam2	401	401	485	1111.26	1135.2	1138.39
115262726	'LOC115262726'	mRNA	-0.782307	3.34367e-08	Down syndrome cell adhesion molecule-like protein Dscam2	772	757	892	1672.46	1540.95	1684.53
109419238	'LOC109419238'	mRNA	-0.671081	0.0020183	dual specificity mitogen-activated protein kinase kinase 4-like	161	184	193	334.82	313.98	362.43
109431812	'LOC109431812'	mRNA	-0.541042	0.0402922	dual specificity mitogen-activated protein kinase kinase dSOR1	104	109	133	194.37	198.45	200.36
109402022	'LOC109402022'	mRNA	-0.630004	0.00164065	dual specificity mitogen-activated protein kinase kinase hemipterous	256	258	276	514.89	424.21	501.77
109426169	'LOC109426169'	mRNA	-0.468205	0.0218168	dual specificity protein kinase splA	330	253	331	483.1	496.1	507.48
109410771	'LOC109410771'	mRNA	-0.707756	0.00559174	dual specificity protein phosphatase 18-like	106	98	115	211.28	220.21	182.13
109413499	'LOC109413499'	mRNA	-1.60352	0.00041364	dual specificity protein phosphatase 18-like	19	18	36	99.02	68.56	92.62
109421945	'LOC109421945'	mRNA	-0.849612	3.92828e-07	dynactin subunit 2	327	379	359	757.32	753	754.13
115255638	'LOC115255638'	mRNA	-1.62749	0.00177435	dynactin subunit 4-like	18	12	17	43.25	75.86	53.99
115268536	'LOC115268536'	mRNA	-1.0121	0.0200521	dynactin subunit 6-like	29	36	30	86.81	60.27	80.82
115261553	'LOC115261553'	mRNA	-1.88671	2.49453e-43	dynamin-like	1562	1244	1640	6593.11	6487.87	6227.21
109409301	'LOC109409301'	mRNA	-2.25386	9.2397e-08	dynein assembly factor 1, axonemal homolog	22	19	12	96.16	86.94	117.14
115258593	'LOC115258593'	mRNA	-1.05127	0.00781746	dynein assembly factor 1, axonemal homolog	39	28	33	80.45	91.11	73.32
109411049	'LOC109411049'	mRNA	-1.05149	0.00319845	dynein beta chain, ciliary-like	51	35	57	96.9	126.93	126.02
109424679	'LOC109424679'	mRNA	-2.59195	2.12767e-06	dynein heavy chain 12, axonemal	4	12	10	60	63	62
109420662	'LOC109420662'	mRNA	-0.85564	0.000977952	dynein heavy chain 7, axonemal	104	135	162	279	265	309
109416410	'LOC109416410'	mRNA	-0.646309	2.4984e-06	dynein light chain 1, cytoplasmic	1023	1118	1168	2025.21	2003.86	2074.43
109426199	'LOC109426199'	mRNA	-0.993406	0.0160633	dynein light chain roadblock-type 2	53	36	36	115.57	78.93	100.1
109425769	'LOC109425769'	mRNA	-0.575034	0.0382011	dynein regulatory complex subunit 6-like	139	105	148	220.21	260.1	206.92
115262224	'LOC115262224'	mRNA	-1.41237	0.000108835	dynein regulatory complex subunit 6-like	44	28	30	104.21	116.57	100.85
109414469	'LOC109414469'	mRNA	-0.857384	0.00308937	E3 SUMO-protein ligase PIAS3	140	247	190	377.74	425.63	436.3
109621255	'LOC109621255'	mRNA	-1.14738	3.92991e-08	E3 SUMO-protein ligase PIAS3-like	323	240	231	705.76	714.24	656.27
115253880	'LOC115253880'	mRNA	-1.23562	0.0059547	E3 SUMO-protein ligase PIAS3-like	66	60	27	115.5	146.13	168.44
109427255	'LOC109427255'	mRNA	-1.41185	1.25342e-10	E3 ubiquitin-protein ligase COP1	248	282	194	702.88	789.7	793.52
109398400	'LOC109398400'	mRNA	-2.36666	5.46166e-18	E3 ubiquitin-protein ligase Nedd-4-like	92	97	163	820.39	755.27	547.8
109400382	'LOC109400382'	mRNA	-2.34845	1.19627e-23	E3 ubiquitin-protein ligase Nedd-4-like	303	161	261	1553.61	1300.73	1473.2
109423081	'LOC109423081'	mRNA	-0.778006	0.0214501	E3 ubiquitin-protein ligase RNF181	89	62	67	121	168	152
109420344	'LOC109420344'	mRNA	-0.596217	0.0284655	E3 ubiquitin-protein ligase SH3RF1-like	222	137	213	342.21	319.99	353.36
109410890	'LOC109410890'	mRNA	-0.635921	4.79674e-05	E3 ubiquitin-protein ligase TRIM33	535	589	561	1027.11	1017.6	1045.41
109414473	'LOC109414473'	mRNA	-0.795233	0.0237938	E3 ubiquitin-protein ligase TRIM37	62	52	54	92.25	125.53	127.7
109413687	'LOC109413687'	mRNA	-0.616358	0.0493104	E3 ubiquitin-protein ligase TRIM37-like	84	74	117	171	165	158
109424163	'LOC109424163'	mRNA	-0.975843	0.0100978	E3 ubiquitin-protein ligase TRIM9	39	35	36	79	79	97
109408927	'LOC109408927'	mRNA	-1.43437	4.10615e-07	E3 ubiquitin-protein ligase Ubr3-like	183	160	99	470.96	500.75	447.87
109432602	'LOC109432602'	mRNA	-5.70758	0.00200595	E3 ubiquitin-protein ligase ZNF598-like	0	0	0	12.67	16	6.69
109402110	'LOC109402110'	mRNA	-0.64426	3.13009e-05	ectonucleoside triphosphate diphosphohydrolase 5	635	530	644	1121.27	1150.57	1054.16
109427815	'LOC109427815'	mRNA	-1.20875	0.0318921	eEF1A lysine and N-terminal methyltransferase homolog	13	27	49	85.67	75.46	80.53
115262740	'LOC115262740'	mRNA	-1.95482	2.28711e-24	EH domain-binding protein 1-like	179	247	255	1081	992	1036
109424031	'LOC109424031'	mRNA	-1.44577	3.51751e-17	eIF-2-alpha kinase activator GCN1	327	278	323	1103	906	963
109397123	'LOC109397123'	mRNA	-0.632528	0.00368183	eIF-2-alpha kinase GCN2	181	193	211	394	336	337
109421412	'LOC109421412'	mRNA	-1.16684	8.39168e-11	ejaculatory bulb-specific protein 3	339	263	312	760	901	755
109432495	'LOC109432495'	mRNA	-0.836512	0.0278326	ejaculatory bulb-specific protein 3-like	52	41	37	89.55	92.86	93.84
115261046	'LOC115261046'	mRNA	-3.87332	0.00628188	ejaculatory bulb-specific protein 3-like	9	79	375	2652	2609	2489
109409868	'LOC109409868'	mRNA	-2.67771	4.0112e-09	EKC/KEOPS complex subunit LAGE3	12	12	8	75	81	86
109621364	'LOC109621364'	mRNA	-3.38195	0.0222268	elastase-1-like	0	2	1	12.02	9.5	16.01
109622334	'LOC109622334'	mRNA	-2.01896	0.0101946	elastase-1-like	8	6	4	40.98	21.5	25.99
115259598	'LOC115259598'	mRNA	-1.1078	0.000681892	elastin-like	69	68	96	250	160	178
109422349	'LOC109422349'	mRNA	-0.684499	0.00530308	ell-associated factor Eaf	156	120	129	251.25	273.1	243.61
109429586	'LOC109429586'	mRNA	-0.336884	0.0157209	elongation factor 2	31318	26921	28607	42729.1	43434.6	43088.5
115266567	'LOC115266567'	mRNA	-3.58631	0.012179	elongation of very long chain fatty acids protein 4-like	2	2	5	0	72	55.21
109404336	'LOC109404336'	mRNA	-0.489797	0.0153012	elongation of very long chain fatty acids protein 6-like	1029	1205	977	1909.45	1778.61	1644.46
115259826	'LOC115259826'	mRNA	-4.83041	0.0081329	endonuclease III-like protein 1	1	0	0	15.8	15.5	6.66
109402233	'LOC109402233'	mRNA	-0.745927	0.000207626	endoplasmic reticulum resident protein 44	206	193	188	392.36	410.9	359.05
109420150	'LOC109420150'	mRNA	-1.33857	0.0193723	endoplasmic reticulum-Golgi intermediate compartment protein 3-like	13	12	14	43.79	38.93	35.91
109407618	'LOC109407618'	mRNA	-1.10582	0.00748127	enhancer of split mbeta protein	153	147	117	555.1	261.11	241.44
109425942	'LOC109425942'	mRNA	-0.9073	0.00704413	enhancer of split mbeta protein-like	145	268	207	572.56	428.87	374.41
109621572	'LOC109621572'	mRNA	-1.7281	4.77097e-20	enolase-phosphatase E1	147	150	191	679.56	639.87	581.28
109426003	'LOC109426003'	mRNA	-1.09214	0.0168548	epoxide hydrolase 1	28	29	30	50.65	85.14	84.95
109411617	'LOC109411617'	mRNA	-1.81978	5.43018e-05	epoxide hydrolase 4	38	24	14	95	108	115
109398346	'LOC109398346'	mRNA	-1.98097	2.22365e-08	epsilon-sarcoglycan-like	108	152	328	945.98	863.74	890.01
109416128	'LOC109416128'	mRNA	-1.6347	1.90809e-07	ER degradation-enhancing alpha-mannosidase-like protein 2	76	169	147	507	447	483
109402416	'LOC109402416'	mRNA	-4.0377	9.33154e-35	ER membrane protein complex subunit 7 homolog	18	22	13	402.82	340.86	286.22
115267847	'LOC115267847'	mRNA	-10.6282	7.94644e-17	ER membrane protein complex subunit 7 homolog	0	0	0	402.82	340.86	286.22
109402694	'LOC109402694'	mRNA	-1.42969	5.45225e-05	ER membrane protein complex subunit 8/9 homolog	58	128	76	260	308	271
109426250	'LOC109426250'	mRNA	-2.07758	3.00438e-09	esterase B1	21	28	22	115.33	126.68	113.42
109398013	'LOC109398013'	mRNA	-1.03857	0.047776	esterase B1-like	21	27	17	60.32	51.11	47.43
109411169	'LOC109411169'	mRNA	-1.6984	3.73722e-10	esterase E4-like	93	107	68	295	377	360
109415997	'LOC109415997'	mRNA	-4.61042	0.0132613	estradiol 17-beta-dehydrogenase 11-like	0	0	1	7	11	13
109402109	'LOC109402109'	mRNA	-0.556131	0.0115554	ethanolamine-phosphate cytidylyltransferase	1220	1517	1768	2188.12	3009.84	2603.25
115254993	'LOC115254993'	mRNA	-1.42607	2.18677e-20	ethanolamine-phosphate cytidylyltransferase-like	785	855	954	2787.88	2997.16	2421.75
115258575	'LOC115258575'	mRNA	-0.655226	0.010476	ethanolaminephosphotransferase 1-like	149	168	157	243.91	341.06	298.38
115256192	'LOC115256192'	mRNA	-3.47908	1.30636e-14	eukaryotic initiation factor 4A-III-like	9	7	9	104.59	96.98	128.68
115266377	'LOC115266377'	mRNA	-0.561077	2.76101e-05	eukaryotic initiation factor 4A-like	6572	5886	7174	10337.8	11908.2	11830.1
109401480	'LOC109401480'	mRNA	-0.652024	0.000473931	eukaryotic translation initiation factor 2 subunit 3	492	582	502	905	1063.28	960.58
109410452	'LOC109410452'	mRNA	-1.28724	1.62745e-19	eukaryotic translation initiation factor 2 subunit 3-like	818	802	748	2189	2433.72	2202.42
109427298	'LOC109427298'	mRNA	-0.848993	0.00119471	eukaryotic translation initiation factor 2-alpha kinase-like	345	536	640	1144.35	1090.82	984.61
109416957	'LOC109416957'	mRNA	-0.565708	0.0024951	eukaryotic translation initiation factor 3 subunit A	2987	2081	3059	4546.44	4699.95	4865.86
109417708	'LOC109417708'	mRNA	-1.1181	4.74729e-11	eukaryotic translation initiation factor 3 subunit H	717	817	1038	2181.85	2129.48	2246.3
115253943	'LOC115253943'	mRNA	-0.700047	0.00223847	eukaryotic translation initiation factor 3 subunit H	540	594	423	941.41	1108.85	950.63
109420845	'LOC109420845'	mRNA	-0.776619	3.17327e-08	eukaryotic translation initiation factor 3 subunit I	1299	1219	1215	2568.26	2630.12	2343.22
115257584	'LOC115257584'	mRNA	-1.02845	8.29471e-06	eukaryotic translation initiation factor 3 subunit K	253	171	235	498.32	470.07	611.33
109411224	'LOC109411224'	mRNA	-1.1488	1.23585e-18	eukaryotic translation initiation factor 4 gamma 3	1325	1192	1521	3353	3532	3637
115262002	'LOC115262002'	mRNA	-3.72881	0.000497082	eukaryotic translation initiation factor 4 gamma 3-like	1	4	0	29.87	20.95	30.23
109403312	'LOC109403312'	mRNA	-0.526949	0.0374472	eukaryotic translation initiation factor 4H-like	774	873	789	1653.42	1428.43	1059.31
109415441	'LOC109415441'	mRNA	-0.66685	0.0126707	excitatory amino acid transporter-like	798	503	497	1143.2	1211.91	1014.47
109429886	'LOC109429886'	mRNA	-0.411515	0.0394797	excitatory amino acid transporter-like	2117	2532	2371	3121.8	4120.09	3794.53
109412869	'LOC109412869'	mRNA	-1.51861	2.56716e-11	exocyst complex component 2	152	97	154	416	471	468
109417536	'LOC109417536'	mRNA	-1.6064	8.04065e-10	exocyst complex component 3-like	62	52	53	212.87	191.75	196.27
109424040	'LOC109424040'	mRNA	-0.548569	0.0306438	exocyst complex component 4	173	235	225	354.57	337.81	401.13
109424828	'LOC109424828'	mRNA	-1.34397	1.9909e-10	exocyst complex component 5	120	114	106	354	346	318
109413690	'LOC109413690'	mRNA	-0.726998	0.000576556	exocyst complex component 8	188	178	164	353	332	350
109431123	'LOC109431123'	mRNA	-1.67372	1.89354e-07	exonuclease mut-7 homolog	33	43	33	130.64	132.53	149.35
115256382	'LOC115256382'	mRNA	-0.830895	7.9767e-05	exonuclease mut-7 homolog	212	159	234	411.36	434.47	418.65
109426018	'LOC109426018'	mRNA	-6.50488	3.44061e-05	exosome complex component RRP43-like	0	0	0	22.5	18	19.5
109432063	'LOC109432063'	mRNA	-1.1229	0.000676192	exosome complex exonuclease RRP44	43	75	66	158	154	161
109397881	'LOC109397881'	mRNA	-0.822632	0.000257677	exostosin-2	287	399	310	633	740	713
109410612	'LOC109410612'	mRNA	-1.10003	9.31939e-07	exportin-5	239	293	206	597	671	607
109411857	'LOC109411857'	mRNA	-0.834637	0.00330796	exportin-7-like	199	128	241	389.41	447.85	349.62
109427338	'LOC109427338'	mRNA	-1.4052	7.23505e-14	extracellular sulfatase SULF-1 homolog	415	295	434	1096	1152	1308
109404651	'LOC109404651'	mRNA	-0.596527	0.0360157	facilitated trehalose transporter Tret1-like	174	220	151	348.71	311.2	317.19
109412972	'LOC109412972'	mRNA	-4.17748	0.000600068	facilitated trehalose transporter Tret1-like	3	1	0	21	52	13
109423631	'LOC109423631'	mRNA	-5.32678	0.00174465	facilitated trehalose transporter Tret1-like	1	0	0	8	18	25
109426905	'LOC109426905'	mRNA	-1.64445	2.17788e-20	facilitated trehalose transporter Tret1-like	303	211	276	963	986	954
115264594	'LOC115264594'	mRNA	-1.16896	7.15595e-09	failed axon connections-like	197	147	183	479.45	427.07	487.24
109428792	'LOC109428792'	mRNA	-1.47543	0.00496519	farnesol dehydrogenase	20	31	67	171.44	107.79	103.91
109430342	'LOC109430342'	mRNA	-1.20178	1.78795e-07	farnesol dehydrogenase	776	439	741	1648	1929	1696
109400780	'LOC109400780'	mRNA	-2.13249	1.36728e-05	farnesol dehydrogenase-like	21	38	20	74.03	169.03	170.29
109400781	'LOC109400781'	mRNA	-0.661228	0.0127286	farnesol dehydrogenase-like	328	344	448	539.17	883.64	662.09
109428786	'LOC109428786'	mRNA	-1.05686	0.00769431	farnesol dehydrogenase-like	47	90	56	141.7	194.77	142.4
115260095	'LOC115260095'	mRNA	-1.91372	0.00182052	farnesol dehydrogenase-like	34	28	7	66.73	117.63	128.67
115266551	'LOC115266551'	mRNA	-1.12444	3.40754e-05	farnesyl pyrophosphate synthase-like	157	211	136	430.94	384.78	489.76
109432835	'LOC109432835'	mRNA	-3.1777	6.5447e-72	fasciculation and elongation protein zeta-2	122	91	131	1147.09	1214.87	1296.39
109416626	'LOC109416626'	mRNA	-3.39644	5.87621e-51	fasciculation and elongation protein zeta-2-like	120	89	76	1268.5	1260.56	1015.01
109397056	'LOC109397056'	mRNA	-0.763666	0.00345521	FAST kinase domain-containing protein 3, mitochondrial-like	107	119	97	220.32	225.27	203.23
109415893	'LOC109415893'	mRNA	-0.522293	0.00538864	fat-like cadherin-related tumor suppressor homolog	256	272	274	444.54	472.79	442.71
109432282	'LOC109432282'	mRNA	-2.62371	0.0400231	fatty acyl-CoA reductase 1-like	4	2	0	11	14	19
109397157	'LOC109397157'	mRNA	-2.62909	0.0280107	fatty acyl-CoA reductase wat-like	2	0	12	30	14	55
109426876	'LOC109426876'	mRNA	-0.777669	0.0291962	fatty acyl-CoA reductase wat-like	53	42	63	97	103	118
109424032	'LOC109424032'	mRNA	-0.557448	0.00537128	fatty-acid amide hydrolase 2-A	469	551	609	808	1027	990
109410419	'LOC109410419'	mRNA	-0.449996	0.00700576	F-BAR domain only protein 2-like	458	482	536	812.27	786.36	775.32
109414437	'LOC109414437'	mRNA	-0.696624	0.0362764	F-box/LRR-repeat protein 14	66	57	58	103.04	124.08	119.35
109622537	'LOC109622537'	mRNA	-0.662536	0.00708625	F-box/LRR-repeat protein 14-like	104	112	112	201.96	204.92	207.65
109431971	'LOC109431971'	mRNA	-0.903885	0.0009456	F-box/LRR-repeat protein 16-like	97	87	86	228.63	179.94	188.54
109422129	'LOC109422129'	mRNA	-1.02159	2.26085e-05	F-box/LRR-repeat protein 4	334	276	222	669.48	746.18	583.33
115257308	'LOC115257308'	mRNA	-2.80354	9.78767e-28	F-box/LRR-repeat protein 4-like	46	36	33	316.52	334.82	297.67
115263728	'LOC115263728'	mRNA	-3.28101	7.16681e-16	F-box/LRR-repeat protein 7-like	20	29	9	189.2	268.48	215.92
109428661	'LOC109428661'	mRNA	-0.925326	0.000538201	F-box/WD repeat-containing protein 7	207	162	307	527.06	457.28	515.22
109407916	'LOC109407916'	mRNA	-0.969577	0.0159139	F-box-like/WD repeat-containing protein TBL1XR1	43	79	48	128.79	119.93	148.4
109406058	'LOC109406058'	mRNA	-1.15977	0.00338192	feline leukemia virus subgroup C receptor-related protein 2-like	244	114	143	609.33	325.84	379.65
109404209	'LOC109404209'	mRNA	-1.15622	0.00266912	FERM domain-containing protein 5	43	30	35	111.61	85.67	87.05
115260574	'LOC115260574'	mRNA	-1.11674	0.000339846	FERM, ARHGEF and pleckstrin domain-containing protein 2-like	116	241	183	481.99	455.13	450.26
109398473	'LOC109398473'	mRNA	-2.30729	2.39845e-06	ferrochelatase, mitochondrial	32	14	13	108.86	152.18	85.27
109621814	'LOC109621814'	mRNA	-1.96312	8.42638e-21	fibrillin-3-like	385	245	398	1367.27	1769.39	1566.63
109418932	'LOC109418932'	mRNA	-3.75114	0.00167993	fibrinogen-like protein A	6	0	2	6	55	66
109426996	'LOC109426996'	mRNA	-7.55404	1.74871e-06	ficolin-2-like	0	0	0	9	67	47
109410548	'LOC109410548'	mRNA	-11.7029	4.57707e-14	ficolin-3-like	0	0	0	271	1143.84	766.37
109421136	'LOC109421136'	mRNA	-6.17102	0.000609659	ficolin-3-like	0	0	0	6	11	30.43
109421140	'LOC109421140'	mRNA	-23.3485	4.49082e-08	ficolin-3-like	0	0	0	0	2.16	424.51
115254642	'LOC115254642'	mRNA	-8.97423	7.10603e-10	ficolin-3-like	0	0	0	24	149	156
115268304	'LOC115268304'	mRNA	-23.7312	2.57896e-08	ficolin-3-like	0	0	0	0	0	564.41
109408397	'LOC109408397'	mRNA	-1.16665	0.000130389	FK506-binding protein 5	43	56	63	139.07	138.57	151.91
109432362	'LOC109432362'	mRNA	-0.421247	0.00640586	fl(2)d-associated complex component	966	899	1085	1615.16	1467.84	1561.71
109423058	'LOC109423058'	mRNA	-0.597786	0.000194565	fl(2)d-associated complex component-like	439	418	456	823.84	752.16	764.29
109405306	'LOC109405306'	mRNA	-4.39949	1.21721e-24	flavin reductase (NADPH)	11	3	10	169.82	228.46	198.24
115258289	'LOC115258289'	mRNA	-2.49262	3.72882e-06	flavin reductase (NADPH)-like	10	9	8	73.18	61.85	45.76
109405121	'LOC109405121'	mRNA	-11.7243	1.19902e-09	flocculation protein FLO11	0	0	0	123.82	931.64	1160.21
109430909	'LOC109430909'	mRNA	-1.47347	0.000135286	flocculation protein FLO11	282	238	97	706	643	692
109408036	'LOC109408036'	mRNA	-9.51955	9.91531e-12	flocculation protein FLO11-like	0	0	0	59.18	129.36	291.79
109415384	'LOC109415384'	mRNA	-2.73466	0.0310554	flocculation protein FLO11-like	2	1	2	15	8	16
115255872	'LOC115255872'	mRNA	-0.993284	0.000987866	flocculation protein FLO11-like	377	248	549	783.87	857.7	1086.45
109403272	'LOC109403272'	mRNA	-1.08875	0.00287026	flotillin-2	144	57	130	264.85	282.23	277.82
109403903	'LOC109403903'	mRNA	-3.41083	0.00129713	FLYWCH-type zinc finger-containing protein 1-like	1	3	1	21.91	20.05	22.04
109423771	'LOC109423771'	mRNA	-0.75744	0.00662161	folliculin-interacting protein 2	84	75	84	146.12	180.2	158.9
115269558	'LOC115269558'	mRNA	-4.1855	0.000688448	fork head domain transcription factor slp2-like	0	1	2	23	20	21
109402522	'LOC109402522'	mRNA	-0.752546	0.0094799	forkhead box protein D3	141	118	107	193.13	270.47	266.82
115269554	'LOC115269554'	mRNA	-1.06385	7.38057e-12	forkhead box protein K1-like	361	326	371	921.83	835.57	846.52
109401161	'LOC109401161'	mRNA	-1.682	1.03324e-24	formin-like protein	178	161	179	645	640	672
109423961	'LOC109423961'	mRNA	-5.86443	0.00126584	formin-like protein 18	0	0	0	6	12	20
115269372	'LOC115269372'	mRNA	-1.59619	0.00623545	frequenin-1	7	20	23	49.67	72.57	57.19
115260337	'LOC115260337'	mRNA	-2.90944	0.000150925	frizzled-like	6	3	3	47.52	26.58	33.62
109408356	'LOC109408356'	mRNA	-1.42865	7.92697e-07	fumarylacetoacetate hydrolase domain-containing protein 2-like	68	85	55	236.9	212.59	215.5
115255988	'LOC115255988'	mRNA	-3.06076	0.000217531	fumarylacetoacetate hydrolase domain-containing protein 2-like	10	0	4	37.1	54.41	46.5
115268720	'LOC115268720'	mRNA	-1.05569	0.0298704	G kinase-anchoring protein 1-B-like	23	44	31	93.06	87.14	61.57
109402414	'LOC109402414'	mRNA	-1.36817	0.00177973	G patch domain-containing protein 4	29	42	38	68.51	136.64	129.36
109405470	'LOC109405470'	mRNA	-2.36753	2.75023e-18	G patch domain-containing protein 4	43	34	41	267.86	233.36	216.64
109407713	'LOC109407713'	mRNA	-1.23017	9.31305e-08	gametocyte-specific factor 1 homolog	158	141	118	421.32	367.83	367.53
109415948	'LOC109415948'	mRNA	-0.844662	0.0098394	gamma-aminobutyric acid receptor subunit alpha-4-like	73	106	94	223.89	155.81	200.39
109428426	'LOC109428426'	mRNA	-0.78511	0.0149476	gamma-aminobutyric acid receptor subunit alpha-6	84	108	78	164	170	217
109406305	'LOC109406305'	mRNA	-1.09557	6.78973e-06	gamma-aminobutyric acid receptor-associated protein	965	571	834	1558.79	2265.24	2131.63
115266305	'LOC115266305'	mRNA	-1.97382	5.21738e-06	gamma-aminobutyric acid type B receptor subunit 1-like	47	21	20	124.16	122.21	162.29
115266332	'LOC115266332'	mRNA	-0.693035	0.0173345	gamma-aminobutyric acid type B receptor subunit 1-like	199	151	130	333.84	269.79	314.71
115262162	'LOC115262162'	mRNA	-1.54782	7.72538e-06	gamma-aminobutyric acid type B receptor subunit 2-like	28	39	36	130.32	122.55	103.68
109402345	'LOC109402345'	mRNA	-1.87605	0.000468965	gamma-butyrobetaine dioxygenase	10	23	11	59	74	59
109427521	'LOC109427521'	mRNA	-0.633821	0.0257532	gamma-tubulin complex component 3	148	147	218	261	309	364
109431864	'LOC109431864'	mRNA	-1.34456	9.91828e-06	gamma-tubulin complex component 5-like	75	48	74	209.55	218.61	160.14
115266095	'LOC115266095'	mRNA	-0.975915	0.0049182	gamma-tubulin complex component 5-like	67	44	83	126.45	154.39	167.86
115267910	'LOC115267910'	mRNA	-0.437827	0.042173	gamma-tubulin complex component 6-like	204	225	250	346.87	375.02	362.59
109411219	'LOC109411219'	mRNA	-2.32547	5.79501e-11	gastrula zinc finger protein XlCGF26.1	22	24	17	131	122	120
109408948	'LOC109408948'	mRNA	-0.765809	0.00307435	gastrula zinc finger protein XlCGF57.1-like	104	90	129	196	225	224
115267361	'LOC115267361'	mRNA	-1.30144	0.0263757	GATA-binding factor C	31	16	13	43.85	60.62	72.61
115263171	'LOC115263171'	mRNA	-1.37294	7.41564e-06	GATOR complex protein Iml1-like	181	157	106	559.4	368.53	433.31
109397655	'LOC109397655'	mRNA	-2.12055	0.00885958	GDP-D-glucose phosphorylase 1-like	4	4	11	47.89	22.69	27.19
109412260	'LOC109412260'	mRNA	-0.899521	0.00678698	GDP-fucose protein O-fucosyltransferase 2	50	77	65	145	148	130
109424164	'LOC109424164'	mRNA	-0.481234	0.0150261	gelsolin-related protein of 125 kDa	676	692	693	1304	1022	1062
109400861	'LOC109400861'	mRNA	-0.720541	0.0280492	general odorant-binding protein 19d-like	220	206	143	275.73	409.14	429.13
115267755	'LOC115267755'	mRNA	-9.25672	1.90918e-12	general odorant-binding protein 45-like	0	0	0	165	110	122
115257455	'LOC115257455'	mRNA	-1.14803	0.0269621	general odorant-binding protein 56d-like	34	33	59	116.53	60.32	150.97
115257490	'LOC115257490'	mRNA	-3.73791	1.98693e-27	general odorant-binding protein 56d-like	13	13	23	221.1	309.13	238.01
115257664	'LOC115257664'	mRNA	-1.84869	2.38846e-06	general odorant-binding protein 56d-like	67	30	39	178.22	248.85	151.34
115257672	'LOC115257672'	mRNA	-3.73642	8.10808e-23	general odorant-binding protein 56d-like	18	13	10	249.66	168.46	227.6
115257708	'LOC115257708'	mRNA	-1.06881	0.00159176	general odorant-binding protein 56d-like	223	111	216	373.54	589.46	390.55
109409795	'LOC109409795'	mRNA	-0.894698	0.000380277	general odorant-binding protein 67-like	280	168	297	558	523	540
109415519	'LOC109415519'	mRNA	-1.29986	0.00163421	general odorant-binding protein 72-like	101	64	71	131.48	323.36	233.58
115263190	'LOC115263190'	mRNA	-0.548569	0.0120361	general odorant-binding protein 72-like	2167	2394	1999	3086.92	4490.14	3789.92
109419080	'LOC109419080'	mRNA	-1.73783	3.90316e-34	general odorant-binding protein 83a	334	334	386	1423.47	1321.11	1391.29
109401156	'LOC109401156'	mRNA	-2.02896	5.44975e-10	general transcription and DNA repair factor IIH helicase subunit XPB	26	33	25	134	136	135
109411026	'LOC109411026'	mRNA	-1.08833	0.000338255	general transcription and DNA repair factor IIH helicase subunit XPD	76	49	62	142	166	160
115262748	'LOC115262748'	mRNA	-3.229	4.97997e-16	general transcription factor 3C polypeptide 3	10	16	11	122.27	131.03	157.18
109423937	'LOC109423937'	mRNA	-0.780682	0.0230154	general transcription factor 3C polypeptide 5	73	102	66	157	182	152
115267731	'LOC115267731'	mRNA	-1.23313	4.74716e-08	general transcription factor IIH subunit 1-like	241	235	382	787	728	845
109426881	'LOC109426881'	mRNA	-6.00576	2.00735e-09	general transcription factor IIH subunit 2-like	0	0	3	72	76.86	78
109398728	'LOC109398728'	mRNA	-1.77306	4.87054e-05	general transcription factor IIH subunit 3	16	18	27	63	91	91
115268040	'LOC115268040'	mRNA	-1.23477	0.0253619	general transcription factor IIH subunit 4-like	14	16	24	56.36	56.83	37.46
115253616	'LOC115253616'	mRNA	-1.89423	1.58775e-05	general transcription factor IIH subunit 5-like	16	17	32	77.98	91.31	115.61
115259307	'LOC115259307'	mRNA	-5.14549	0.030219	general transcription factor IIH subunit 5-like	0	0	0	6.64	1.8	16.6
115254141	'LOC115254141'	mRNA	-0.755084	0.0277494	general vesicular transport factor p115-like	92	107	74	159.16	164.3	223.24
109417537	'LOC109417537'	mRNA	-1.37873	5.18758e-07	glia maturation factor gamma-like	58	86	84	236.95	254.3	209.19
109412232	'LOC109412232'	mRNA	-1.16603	1.68624e-08	glucose dehydrogenase [FAD, quinone]	602	400	585	1179	1487	1517
109412237	'LOC109412237'	mRNA	-1.53136	0.0361542	glucose dehydrogenase [FAD, quinone]-like	11	5	19	25	47	46
115261314	'LOC115261314'	mRNA	-0.97377	0.0252397	glucose dehydrogenase [FAD, quinone]-like	90	64	101	289.48	171.25	125.08
115261325	'LOC115261325'	mRNA	-4.07816	0.000180692	glucose dehydrogenase [FAD, quinone]-like	0	1	3	29	24	26
115261327	'LOC115261327'	mRNA	-0.834291	0.00308397	glucose dehydrogenase [FAD, quinone]-like	111	97	128	185.44	282.89	238.96
115269502	'LOC115269502'	mRNA	-9.75514	1.05832e-13	glucose dehydrogenase [FAD, quinone]-like	0	0	0	210.52	122.75	229.92
109399098	'LOC109399098'	mRNA	-0.957085	1.48366e-08	glucose-6-phosphate 1-dehydrogenase-like	371	322	443	811.82	886.78	893.7
115267825	'LOC115267825'	mRNA	-0.763144	0.000323211	glucose-6-phosphate 1-dehydrogenase-like	157	130	166	290.18	306.22	308.3
109401160	'LOC109401160'	mRNA	-1.32336	3.96343e-22	glucose-6-phosphate isomerase	559	514	552	1473	1687	1633
109427760	'LOC109427760'	mRNA	-1.22219	2.9218e-08	glucose-induced degradation protein 8-B homolog	169	143	233	462.22	516.13	512.3
109396993	'LOC109396993'	mRNA	-1.82033	0.0401827	glutactin-like	4	7	5	13	29	25
109397003	'LOC109397003'	mRNA	-3.73686	0.041558	glutactin-like	0	2	0	5	12	15
109405078	'LOC109405078'	mRNA	-1.69934	7.67083e-05	glutamate [NMDA] receptor subunit 1	18	26	37	91	133	85
109414261	'LOC109414261'	mRNA	-0.318284	0.0222268	glutamate decarboxylase-like	2548	2658	2886	3830.57	4155.46	3900.63
109400843	'LOC109400843'	mRNA	-2.14002	0.0443676	glutamate receptor 3-like	5	2	3	9	21	22.35
109425999	'LOC109425999'	mRNA	-1.08564	0.0159041	glutamate receptor ionotropic, kainate 2	23	22	28	68.46	57.07	57.2
109398394	'LOC109398394'	mRNA	-0.563413	0.042754	glutamate receptor ionotropic, kainate 2-like	295	169	255	407	421	419
109400389	'LOC109400389'	mRNA	-2.37782	1.28561e-07	glutamate receptor ionotropic, kainate 2-like	68	15	37	231.04	253.51	247
109428376	'LOC109428376'	mRNA	-1.76442	0.0013657	glutamate receptor-interacting protein 2-like	15	9	13	38.66	61.19	49.93
115263250	'LOC115263250'	mRNA	-0.994193	0.0226963	glutamate-gated chloride channel alpha-like	26	30	46	86.76	68.68	84.49
109407385	'LOC109407385'	mRNA	-0.912614	0.022701	glutamate-gated chloride channel-like	179	143	77	342.35	247.5	302.12
109428862	'LOC109428862'	mRNA	-2.66845	0.00338471	glutamic acid-rich protein-like	2	2	5	20	23	24
109430836	'LOC109430836'	mRNA	-1.45543	8.62498e-06	glutaminase kidney isoform, mitochondrial-like	75	73	44	176.44	233.65	216.7
109433644	'LOC109433644'	mRNA	-1.20629	0.00654554	glutamine-dependent NAD(+) synthetase	55	36	31	124.83	77.68	131.79
109415189	'LOC109415189'	mRNA	-1.10483	7.31415e-05	glutamyl aminopeptidase-like	393	248	243	616	911	720
115253904	'LOC115253904'	mRNA	-1.28087	8.98695e-05	glutamyl aminopeptidase-like	323	131	288	607	748	754
109408951	'LOC109408951'	mRNA	-1.10432	0.0143849	glutamyl-tRNA(Gln) amidotransferase subunit C, mitochondrial	34	19	29	69	62	76
109411242	'LOC109411242'	mRNA	-5.63709	0.000324968	glutaredoxin-related protein 5, mitochondrial	0	0	1	23.14	22.56	18
115255340	'LOC115255340'	mRNA	-5.41393	2.34781e-07	glutathione S-transferase 1-like	0	2	1	44.29	49.88	58.72
109417692	'LOC109417692'	mRNA	-3.21304	4.30755e-13	glutathione S-transferase E14-like	8	9	10	88.85	108.83	99.68
109412993	'LOC109412993'	mRNA	-0.590662	0.00436835	glutathione S-transferase theta-1	289	268	257	527	445	473
109427263	'LOC109427263'	mRNA	-0.819631	0.00020143	glycerol-3-phosphate acyltransferase 3-like	359	264	255	619.16	593.53	616.25
109399621	'LOC109399621'	mRNA	-0.651024	0.000252853	glycerol-3-phosphate phosphatase-like	253	241	291	469	500	481
115261213	'LOC115261213'	mRNA	-1.08693	5.63852e-06	glycerophosphodiester phosphodiesterase 1-like	137	99	163	339.51	322.73	332.63
109407298	'LOC109407298'	mRNA	-3.9085	0.0249024	glycine N-acyltransferase-like protein 3	0	2	0	7.7	18	11
109405766	'LOC109405766'	mRNA	-1.27636	0.0321831	glycine N-methyltransferase-like	34	13	63	82.35	128.8	99.52
115266218	'LOC115266218'	mRNA	-0.380104	0.00968282	glycine receptor subunit alpha-2-like	4361	3609	4320	6377.95	6475.69	5959.77
109397521	'LOC109397521'	mRNA	-2.42355	0.00290218	glycine receptor subunit alphaZ1-like	6	5	3	19.34	27.76	43.34
109430637	'LOC109430637'	mRNA	-1.30689	5.14264e-10	glycine-rich cell wall structural protein 2-like	352	330	533	1240.53	1196.78	1081.98
109402499	'LOC109402499'	mRNA	-1.55752	8.94558e-18	glycine--tRNA ligase	277	366	348	1130	1239	1073
109427995	'LOC109427995'	mRNA	-2.33788	1.59831e-54	glycogen debranching enzyme	434	333	386	2241	2220	2400
109412112	'LOC109412112'	mRNA	-0.658232	0.0217952	glycolipid transfer protein-like	97	94	113	154.89	213.52	198.15
109413885	'LOC109413885'	mRNA	-0.604829	0.0170284	glycylpeptide N-tetradecanoyltransferase-like	166	150	132	243.69	276.33	286.23
109427217	'LOC109427217'	mRNA	-1.06317	3.19278e-06	glypican-6	260	176	230	622.44	524.07	488.43
109417488	'LOC109417488'	mRNA	-1.80409	0.0244493	GPI ethanolamine phosphate transferase 2	7	3	23	40.63	39.65	54.27
115270239	'LOC115270239'	mRNA	-1.45052	0.0115427	GPI ethanolamine phosphate transferase 2-like	16	20	11	66.97	45.86	41.29
109416976	'LOC109416976'	mRNA	-1.01321	0.00619027	GPI ethanolamine phosphate transferase 3-like	44	53	59	155.4	117.27	98.64
109428783	'LOC109428783'	mRNA	-1.9161	0.000194289	GPN-loop GTPase 1	16	34	12	99.9	104.7	76.74
109430795	'LOC109430795'	mRNA	-0.894034	0.0162267	G-protein coupled receptor daf-37	63	65	40	126.41	126.97	118.21
115258532	'LOC115258532'	mRNA	-3.14211	7.73103e-48	G-protein-signaling modulator 2-like	47	51	44	487.48	502.92	490.8
109411639	'LOC109411639'	mRNA	-1.24218	2.99488e-05	GRAM domain-containing protein 2B	272	551	362	1172.41	1167.27	988.8
109428129	'LOC109428129'	mRNA	-1.0871	1.1182e-08	GRAM domain-containing protein 2B-like	331	291	297	876.21	719.94	704.85
115256954	'LOC115256954'	mRNA	-6.67133	2.8429e-05	GRB10-interacting GYF protein 2-like	0	0	0	34	14	18
109623311	'LOC109623311'	mRNA	-1.30329	3.15055e-06	GRIP and coiled-coil domain-containing protein 1-like	86	67	127	269.1	258.11	281.22
115262699	'LOC115262699'	mRNA	-1.15851	0.00398447	GRIP and coiled-coil domain-containing protein 1-like	38	30	61	95.9	135.89	107.78
115261959	'LOC115261959'	mRNA	-1.85756	0.0214568	growth arrest and DNA damage-inducible protein GADD45 alpha-like	2	18	10	50.95	33.52	46.79
109416943	'LOC109416943'	mRNA	-1.31273	0.00434723	growth hormone secretagogue receptor type 1-like	20	18	29	71.54	54.34	70.67
109433290	'LOC109433290'	mRNA	-3.26867	0.00558224	GTPase-activating Rap/Ran-GAP domain-like protein 3	4	1	0	21.52	19.55	17.1
109400102	'LOC109400102'	mRNA	-1.64971	1.44759e-06	GTP-binding protein SAR1	636	249	422	1128.74	1905.53	1788.51
109417786	'LOC109417786'	mRNA	-0.411225	0.00248384	guanine nucleotide-binding protein G(q) subunit alpha	23645	21718	22339	37079.4	34900.4	34109.1
109397781	'LOC109397781'	mRNA	-2.08266	8.78592e-12	guanine nucleotide-binding protein subunit beta-5-like	48	44	54	288.31	178.71	260.69
109428955	'LOC109428955'	mRNA	-0.336467	0.032474	guanine nucleotide-binding protein subunit gamma-1-like	1217	1177	1215	1850.57	1856.17	1664.28
109420982	'LOC109420982'	mRNA	-4.07876	2.09781e-10	guanine nucleotide-binding protein-like 1	5	0	10	125.46	80.38	89.19
109412718	'LOC109412718'	mRNA	-0.946856	7.17851e-07	guanine nucleotide-binding protein-like 3 homolog	838	575	686	1578.16	1718.74	1466.47
109433004	'LOC109433004'	mRNA	-0.709535	0.0203464	guanylate kinase-like	139	97	106	258.89	202.06	198.78
115258621	'LOC115258621'	mRNA	-2.23675	0.0296229	gustatory and odorant receptor 22-like	5	2	2	17.04	16.94	17.26
109432011	'LOC109432011'	mRNA	-1.68324	0.000359966	H/ACA ribonucleoprotein complex subunit 2-like protein	20	11	24	58.54	77.47	72.06
109425317	'LOC109425317'	mRNA	-0.697654	0.00327272	hamartin	836	485	718	1350	1251	1278
115257373	'LOC115257373'	mRNA	-2.925	2.2852e-23	HEAT repeat-containing protein 3-like	28	34	22	268	246	240
109409423	'LOC109409423'	mRNA	-0.633758	0.0137309	HEAT repeat-containing protein 6	115	98	136	203	210	223
109400776	'LOC109400776'	mRNA	-0.938135	1.48965e-09	heat shock 70 kDa protein 4	661	736	685	1436.13	1599.44	1676.51
109427543	'LOC109427543'	mRNA	-1.09925	0.000464643	heat shock 70 kDa protein cognate 2	56	69	63	125.35	183.84	168.02
115269375	'LOC115269375'	mRNA	-1.03294	0.00143128	heat shock 70 kDa protein cognate 2-like	51	71	80	134.79	187.43	166.47
109425568	'LOC109425568'	mRNA	-2.27048	7.94879e-61	heat shock 70 kDa protein cognate 4	5258	4968	5242	24988.3	32073.8	30981.8
109429441	'LOC109429441'	mRNA	-0.840662	4.39289e-06	heat shock 70 kDa protein cognate 4	963	885	770	1667.73	2062.17	1816.19
109430791	'LOC109430791'	mRNA	-0.435265	0.017293	heat shock 70 kDa protein cognate 4-like	1396	1350	1883	2332	2547	2465
109401240	'LOC109401240'	mRNA	-0.496738	0.000595513	heat shock 70 kDa protein cognate 5	4030	3850	3905	7018	6513	6064
109407509	'LOC109407509'	mRNA	-0.497708	0.00715837	heat shock factor protein-like	582	628	549	897.04	1046.55	993.39
109425768	'LOC109425768'	mRNA	-0.857289	3.31311e-07	heat shock factor protein-like	326	288	369	728.73	680.11	684.37
115255131	'LOC115255131'	mRNA	-4.79161	0.0467253	heat shock factor-binding protein 1-like	0	0	0	5.08	2.85	11.09
115265081	'LOC115265081'	mRNA	-4.13817	0.00192577	heat shock protein 70 B2-like	0	3	1	10.14	14.12	60.42
109412020	'LOC109412020'	mRNA	-0.757309	0.000515672	heat shock protein 83-like	1261	1036	1043	2663.24	1845.29	2138.69
109621439	'LOC109621439'	mRNA	-3.71077	1.31578e-13	heavy metal-associated isoprenylated plant protein 32-like	14	9	11	107.67	283.32	136.52
115268350	'LOC115268350'	mRNA	-9.65408	6.21635e-13	heavy metal-associated isoprenylated plant protein 32-like	0	0	0	107.67	283.32	136.52
109406152	'LOC109406152'	mRNA	-0.569449	0.0218563	hemicentin-1-like	155	146	205	296.08	271.97	314.15
115257165	'LOC115257165'	mRNA	-0.709319	0.022445	hemicentin-1-like	353	240	224	394	591.36	595.47
109428007	'LOC109428007'	mRNA	-1.19781	2.30224e-08	hemicentin-2	144	121	121	351.94	373.47	320.51
109427779	'LOC109427779'	mRNA	-0.803961	0.0364151	hemicentin-2-like	302	138	164	322.09	471.54	451.76
115262188	'LOC115262188'	mRNA	-0.627619	0.000216327	hemicentin-2-like	397	330	411	687	669	711
109403694	'LOC109403694'	mRNA	-1.12676	2.3376e-10	hepatocyte nuclear factor 4-alpha	217	193	216	562.2	553.77	494.52
109426327	'LOC109426327'	mRNA	-2.80125	3.00367e-08	hepatoma-derived growth factor-related protein 2-like	9	5	18	93	76	91
109416489	'LOC109416489'	mRNA	-2.12571	6.24881e-21	heterogeneous nuclear ribonucleoprotein K	473	442	820	2854.42	2993.78	2994.15
115266688	'LOC115266688'	mRNA	-1.6355	0.0103308	heterogeneous nuclear ribonucleoprotein K-like	16	27	32	35.58	96.22	144.85
109418544	'LOC109418544'	mRNA	-1.00543	7.93284e-06	HIG1 domain family member 1A, mitochondrial-like	461	325	587	1040	1145	1039
115263914	'LOC115263914'	mRNA	-1.14697	7.02744e-13	high affinity cGMP-specific 3',5'-cyclic phosphodiesterase 9A-like	697	634	862	1994.59	1764.04	1939.05
109423472	'LOC109423472'	mRNA	-9.40605	4.28711e-41	high choriolytic enzyme 1-like	4	1	0	1569.5	1320.3	1103.98
109402060	'LOC109402060'	mRNA	-6.88813	5.58134e-09	high mobility group protein D	0	2	0	78.72	87.99	115.19
109417775	'LOC109417775'	mRNA	-2.74935	1.97631e-06	histidine decarboxylase	7	13	4	55.44	62.3	75.17
109417567	'LOC109417567'	mRNA	-1.35957	0.0425135	histidine decarboxylase-like	10	15	48	66.56	74.7	77.83
109422854	'LOC109422854'	mRNA	-0.865313	0.00570841	histidine triad nucleotide-binding protein 1	102	111	71	212.06	191	210.01
109415349	'LOC109415349'	mRNA	-6.13772	0.000559598	histidine-rich glycoprotein-like	0	0	0	5	19	22
115256328	'LOC115256328'	mRNA	-1.26386	4.97145e-06	histidine--tRNA ligase, cytoplasmic-like	56	81	74	187.87	198.82	213.8
109421775	'LOC109421775'	mRNA	-1.09786	6.804e-07	histone acetyltransferase KAT6A	324	232	408	756.15	822.33	837.59
109425808	'LOC109425808'	mRNA	-1.4157	0.0254668	histone acetyltransferase KAT8-like	6	18	18	44.47	45.19	43.53
115270971	'LOC115270971'	mRNA	-1.61829	0.00518467	histone acetyltransferase KAT8-like	8	16	26	46.78	73.38	61.75
109432046	'LOC109432046'	mRNA	-1.33579	0.0471498	histone deacetylase 11-like	12	11	37	46.55	78.86	52.11
109398391	'LOC109398391'	mRNA	-1.06887	4.93379e-05	histone deacetylase 4	480	414	272	934.38	943.58	1024.57
109409427	'LOC109409427'	mRNA	-1.29831	6.38814e-08	histone deacetylase 4	623	495	836	2306.62	1629.42	1676.43
109412978	'LOC109412978'	mRNA	-6.53654	0.000107967	histone deacetylase complex subunit CTI6-like	0	0	0	35.71	8.58	17.01
109621570	'LOC109621570'	mRNA	-5.03214	2.448e-24	histone deacetylase complex subunit SAP30 homolog	3	6	5	179.83	203.39	158.51
109399284	'LOC109399284'	mRNA	-0.966673	2.78902e-07	histone deacetylase Rpd3	342	388	367	720.82	865.46	947.94
109429076	'LOC109429076'	mRNA	-1.6761	2.12196e-09	histone deacetylase Rpd3	43	58	59	176.18	224.54	203.06
115258558	'LOC115258558'	mRNA	-2.0854	7.30739e-12	histone demethylase UTY-like	50	62	34	239.93	237.31	259.65
115265119	'LOC115265119'	mRNA	-0.76667	0.0222719	histone-lysine N-methyltransferase 2D-like	182	112	261	344.2	369.54	388.13
109401157	'LOC109401157'	mRNA	-1.95063	1.24542e-12	histone-lysine N-methyltransferase E(z)	56	37	47	195	229	213
109406038	'LOC109406038'	mRNA	-2.75799	0.00445827	histone-lysine N-methyltransferase MECOM	1	4	3	16.9	24.38	24.44
109403077	'LOC109403077'	mRNA	-1.60848	0.0145371	HMG box-containing protein 4	7	21	10	37.16	56.48	45.84
115270392	'LOC115270392'	mRNA	-0.943807	0.0124406	HMG box-containing protein 4-like	42	38	42	109.87	85.25	82.61
115257422	'LOC115257422'	mRNA	-0.958017	0.00749075	homeobox protein Nkx-2.1-like	367	160	280	440.36	682.17	719.55
115253994	'LOC115253994'	mRNA	-2.46179	2.01762e-05	homeobox protein Nkx-2.4-like	15	13	18	171.81	65.6	60.91
109411618	'LOC109411618'	mRNA	-1.29989	0.0112494	homeobox protein SIX3-like	21	19	44	82.17	60.57	99.79
109430942	'LOC109430942'	mRNA	-0.857377	0.0368223	homeotic protein distal-less	69	63	55	182.03	102.84	115.02
109405872	'LOC109405872'	mRNA	-0.87138	0.0105536	homogentisate 1,2-dioxygenase-like	54	51	49	119.59	96.59	117.36
109433364	'LOC109433364'	mRNA	-0.593726	0.0173486	hormone-sensitive lipase-like	223	154	181	341.73	341.78	309.26
109415776	'LOC109415776'	mRNA	-0.59509	0.028347	hrp65 protein	1582	2646	2892	3962.93	4488.57	4214.12
109405481	'LOC109405481'	mRNA	-2.14833	1.54119e-05	HSPB1-associated protein 1-like	11	10	11	58.18	55.99	54.93
109425439	'LOC109425439'	mRNA	-0.385938	0.0171841	huntingtin-like	616	615	627	988.93	945.89	928.93
109424318	'LOC109424318'	mRNA	-2.27331	6.29488e-16	hydroxylysine kinase	40	54	64	355.73	271.03	271.87
109403740	'LOC109403740'	mRNA	-1.33755	0.00387143	hydroxylysine kinase-like	101	45	34	186.27	187.97	165.13
109409680	'LOC109409680'	mRNA	-5.21853	6.14431e-44	hydroxymethylglutaryl-CoA synthase 1-like	8	10	6	314.97	369.82	372.95
115254144	'LOC115254144'	mRNA	-2.68738	0.00223039	hypertrehalosaemic prohormone-like	9	3	1	42.14	33.46	24.65
109399798	'LOC109399798'	mRNA	-0.553967	0.00646869	hypoxia up-regulated protein 1	371	407	518	769.68	691.34	774.68
109427081	'LOC109427081'	mRNA	-1.06113	9.78446e-09	hypoxia up-regulated protein 1-like	344	380	492	913.32	1001.66	1067.32
109417740	'LOC109417740'	mRNA	-0.837503	3.84339e-05	immunoglobulin-binding protein 1-like	205	254	279	540	524	488
109622165	'LOC109622165'	mRNA	-2.00261	1.29848e-06	importin subunit beta-like	30	13	24	101.83	94.37	120.67
109398008	'LOC109398008'	mRNA	-1.12505	3.55243e-08	importin-4-like	222	217	295	537.12	644.18	700.42
109399473	'LOC109399473'	mRNA	-1.21075	2.59568e-07	importin-4-like	194	238	172	620.88	531.82	503.58
115266503	'LOC115266503'	mRNA	-5.20551	0.00934159	inactive hydroxysteroid dehydrogenase-like protein 1	0	0	0	8.52	9.71	7.52
109420370	'LOC109420370'	mRNA	-0.879007	8.01028e-05	inactive rhomboid protein 1-like	627	489	865	1481	1438	1339
109415049	'LOC109415049'	mRNA	-1.56879	1.31918e-05	inhibitor of growth protein 4	32	59	43	167.88	130.23	173.08
109419873	'LOC109419873'	mRNA	-1.50413	1.46413e-09	inhibitor of nuclear factor kappa-B kinase subunit alpha-like	104	100	164	406.64	369.11	447.76
115271052	'LOC115271052'	mRNA	-0.984644	0.00427445	inhibitor of nuclear factor kappa-B kinase subunit alpha-like	63	62	74	173.36	180.89	110.24
115263758	'LOC115263758'	mRNA	-2.04238	1.28552e-30	inorganic pyrophosphatase-like	173	195	243	996.7	1037.95	925.88
109419443	'LOC109419443'	mRNA	-1.19894	2.16117e-15	inosine-5'-monophosphate dehydrogenase-like	306	276	322	818.68	838.59	786.94
109402722	'LOC109402722'	mRNA	-1.65002	6.9307e-09	inositol 1,4,5-trisphosphate receptor	204	435	375	1207.51	1207.47	1347.91
109397422	'LOC109397422'	mRNA	-8.38066	6.07973e-14	insulin-like growth factor-binding protein complex acid labile subunit	0	0	2	259.5	259	266.5
109405617	'LOC109405617'	mRNA	-0.844954	0.0342665	insulin-like growth factor-binding protein complex acid labile subunit	61	45	55	113.6	84.64	143.53
109410089	'LOC109410089'	mRNA	-1.87485	0.00445174	insulin-like growth factor-binding protein complex acid labile subunit	16	8	7	50	29	55
109621915	'LOC109621915'	mRNA	-1.46712	1.39833e-10	insulin-like growth factor-binding protein complex acid labile subunit	89	69	83	259.5	259	266.5
109401300	'LOC109401300'	mRNA	-2.37649	0.000204149	integral membrane protein GPR180-like	9	3	14	63.06	40.91	54.77
115262739	'LOC115262739'	mRNA	-1.59642	0.00011664	integral membrane protein GPR180-like	23	21	27	101.94	67.09	84.23
109400333	'LOC109400333'	mRNA	-0.944514	0.0011126	integrator complex subunit 11	71	90	82	169.05	168.43	215.35
109421448	'LOC109421448'	mRNA	-1.5575	1.84247e-11	integrator complex subunit 1-like	81	67	82	284.59	263.35	249.64
109432535	'LOC109432535'	mRNA	-1.07741	7.93283e-05	integrator complex subunit 1-like	146	86	112	261.41	282.65	311.36
109404981	'LOC109404981'	mRNA	-2.28453	8.98786e-18	integrator complex subunit 2	34	35	43	206.68	220.53	216.83
115268824	'LOC115268824'	mRNA	-4.27712	4.35414e-19	integrator complex subunit 3 homolog	6	7	4	133	132	124
109402881	'LOC109402881'	mRNA	-1.37486	0.00986245	integrator complex subunit 4-like	32	136	59	224.85	234.98	246.56
115264917	'LOC115264917'	mRNA	-3.07062	9.2994e-13	integrator complex subunit 4-like	18	10	8	120.15	131.02	106.44
109430021	'LOC109430021'	mRNA	-0.581428	0.00971544	integrator complex subunit 5-like	173	170	205	284	329	352
115262954	'LOC115262954'	mRNA	-0.63451	0.0344598	integrator complex subunit 9-like	82	97	100	189.63	173.04	148.45
109415690	'LOC109415690'	mRNA	-2.85228	0.0469529	integrin beta-nu	0	2	2	11	9	14
109419157	'LOC109419157'	mRNA	-6.33582	0.000581063	integumentary mucin C.1-like	1	0	0	1	41	61
109427966	'LOC109427966'	mRNA	-4.82471	2.00427e-14	integumentary mucin C.1-like	0	9	6	95	176	233
115268074	'LOC115268074'	mRNA	-1.08316	0.000279889	interaptin-like	316	343	672	1160	1026	1099
115257807	'LOC115257807'	mRNA	-7.54868	1.20022e-07	intracellular protein transport protein USO1-like	0	0	0	29	47	46
109416555	'LOC109416555'	mRNA	-2.29148	1.32736e-12	intraflagellar transport protein 140 homolog	37	22	49	184	226	209
109397053	'LOC109397053'	mRNA	-2.30235	0.000738553	intraflagellar transport protein 74 homolog	8	2	13	43	44	45
109419514	'LOC109419514'	mRNA	-4.65635	0.0111941	ionotropic receptor 75a-like	0	1	0	8.99	13.86	11.76
109411636	'LOC109411636'	mRNA	-1.54023	9.29057e-07	iron-sulfur cluster assembly 1 homolog, mitochondrial	48	73	54	166.56	237.47	200.85
115261433	'LOC115261433'	mRNA	-2.05675	9.9458e-10	iron-sulfur cluster assembly 1 homolog, mitochondrial	27	22	27	128.93	133.65	111.07
109427682	'LOC109427682'	mRNA	-2.50251	0.000323431	iron-sulfur protein NUBPL	3	4	11	41	38	40
115260666	'LOC115260666'	mRNA	-1.16977	0.00404308	irregular chiasm C-roughest protein-like	32	27	40	105.4	72.92	84.61
109401397	'LOC109401397'	mRNA	-0.689072	0.0122734	isocitrate dehydrogenase [NAD] subunit beta, mitochondrial-like	258	369	236	559.26	546.94	546.51
109432894	'LOC109432894'	mRNA	-0.374663	0.00957994	isocitrate dehydrogenase [NAD] subunit beta, mitochondrial-like	860	791	907	1298.74	1309.06	1296.49
115261062	'LOC115261062'	mRNA	-0.900018	0.00459097	IWS1-like protein	52	72	74	157.53	133.32	145.44
109413987	'LOC109413987'	mRNA	-2.31689	7.26867e-22	JNK-interacting protein 1	112	163	150	914.29	932.22	652.24
109399190	'LOC109399190'	mRNA	-2.87455	1.68308e-27	JNK-interacting protein 1-like	119	83	125	872.25	709.23	1232.22
115263429	'LOC115263429'	mRNA	-0.956833	9.04239e-05	JNK-interacting protein 1-like	214	255	344	664.46	670.56	517.54
109411160	'LOC109411160'	mRNA	-0.804858	0.000603745	JNK-interacting protein 3-like	907	1132	736	2000	1935	1817
115257536	'LOC115257536'	mRNA	-1.08911	0.0124283	kanadaptin	32	39	31	62.61	108.28	87.86
109430742	'LOC109430742'	mRNA	-0.891876	0.00121664	kanadaptin-like	101	145	111	240.43	256.83	288.77
115253479	'LOC115253479'	mRNA	-1.51267	1.81369e-05	KAT8 regulatory NSL complex subunit 2-like	75	98	44	251.34	252.53	234.69
109411143	'LOC109411143'	mRNA	-1.08307	7.8002e-08	kelch domain-containing protein 10 homolog	126	143	145	327.58	359.86	348.9
109420931	'LOC109420931'	mRNA	-0.978538	0.00139533	kelch-like protein 17	61	74	63	147.93	178.9	136.46
115271020	'LOC115271020'	mRNA	-1.43872	0.0448347	kelch-like protein 22	8	6	16	26.76	34.93	35.27
115256666	'LOC115256666'	mRNA	-3.08763	2.12176e-23	keratin, type I cytoskeletal 9-like	60	42	32	365.86	574.88	410.05
115256687	'LOC115256687'	mRNA	-1.89945	0.000198015	keratin, type I cytoskeletal 9-like	16	56	27	107.44	174.01	160.01
109415276	'LOC109415276'	mRNA	-1.39309	0.00900824	keratinocyte-associated transmembrane protein 2-like	24	53	26	72.71	153.39	98.05
115253835	'LOC115253835'	mRNA	-1.3424	0.00366974	KH domain-containing, RNA-binding, signal transduction-associated protein 3-like	19	29	34	104.94	64.64	76.93
109621965	'LOC109621965'	mRNA	-1.07724	4.60966e-08	kinase suppressor of Ras 2-like	178	202	170	457	462	452
109401279	'LOC109401279'	mRNA	-2.35042	9.62516e-29	kinesin-like protein costa	113	162	130	878	798	764
109421432	'LOC109421432'	mRNA	-2.2304	0.00013414	kinesin-like protein KIF14	5	8	13	50.19	46.64	47.77
109405387	'LOC109405387'	mRNA	-0.844699	0.0158209	kinesin-like protein KIF19	67	44	84	128.12	144.29	138.69
115267896	'LOC115267896'	mRNA	-0.585353	0.0116178	kinesin-like protein Klp68D	252	325	303	552.13	455.91	550.38
115260549	'LOC115260549'	mRNA	-1.54245	0.00661157	kinesin-related protein 12-like	8	24	17	52.05	59.62	58.22
109429888	'LOC109429888'	mRNA	-1.37867	0.0242434	KRR1 small subunit processome component homolog	13	15	10	32.03	36.9	49.13
109427117	'LOC109427117'	mRNA	-0.906666	0.0132646	Kv channel-interacting protein 1-like	94	58	98	230.75	141.5	177.59
109423851	'LOC109423851'	mRNA	-1.39237	0.0004919	L-2-hydroxyglutarate dehydrogenase, mitochondrial-like	24	31	23	83.15	83.06	76.46
115254254	'LOC115254254'	mRNA	-1.75125	0.0236974	L-2-hydroxyglutarate dehydrogenase, mitochondrial-like	19	12	3	53.54	31.27	52.74
109433434	'LOC109433434'	mRNA	-1.03715	0.00015354	lachesin-like	107	120	131	316.33	220.29	328.27
115266389	'LOC115266389'	mRNA	-2.86478	3.33979e-16	lachesin-like	14	26	37	216.15	200.11	242.88
115259643	'LOC115259643'	mRNA	-1.52451	0.000144106	lactoylglutathione lyase-like	32	37	23	81.21	116.8	117.56
109409658	'LOC109409658'	mRNA	-2.30422	4.25034e-32	laminin subunit gamma-1	280	275	261	1236	1723	1804.32
109420715	'LOC109420715'	mRNA	-3.87782	0.00117621	larval cuticle protein LCP-30-like	2	2	0	13	20	37
109404031	'LOC109404031'	mRNA	-1.37766	9.78183e-08	L-asparaginase	130	210	143	487	521	480
115262275	'LOC115262275'	mRNA	-4.13113	4.24193e-08	lateral signaling target protein 2 homolog	2	7	0	65.2	56.77	67.4
115263710	'LOC115263710'	mRNA	-1.31741	1.99816e-11	lateral signaling target protein 2 homolog	144	170	194	523.25	480.88	486.52
115263719	'LOC115263719'	mRNA	-1.02228	0.00465665	lateral signaling target protein 2 homolog	44	32	46	96.04	89.45	106.28
115267582	'LOC115267582'	mRNA	-1.34783	3.86505e-05	lateral signaling target protein 2 homolog	38	58	74	177.94	160.2	171.71
109426690	'LOC109426690'	mRNA	-1.3396	3.98031e-06	LDLR chaperone boca-like	62	82	66	222.62	233.03	173.92
109622891	'LOC109622891'	mRNA	-1.08273	5.36428e-13	leucine-rich PPR motif-containing protein, mitochondrial	395	363	403	1020.51	944.48	930.22
115258490	'LOC115258490'	mRNA	-1.39669	2.15644e-14	leucine-rich PPR motif-containing protein, mitochondrial-like	184	152	196	532.7	595.49	520.31
109402218	'LOC109402218'	mRNA	-0.727325	0.0167141	leucine-rich repeat flightless-interacting protein 2	217	129	246	421	334	390
109397632	'LOC109397632'	mRNA	-0.536088	0.0201974	leucine-rich repeat serine/threonine-protein kinase 1-like	1636	1223	1972	2317.42	2784.87	3109.1
115268595	'LOC115268595'	mRNA	-4.79141	0.032611	leucine-rich repeat-containing protein 15-like	0	0	0	6	5.01	7.33
109416059	'LOC109416059'	mRNA	-0.633036	0.0126779	leucine-rich repeat-containing protein 40	196	285	307	476	511	452
109407319	'LOC109407319'	mRNA	-0.44318	0.033965	leucine--tRNA ligase, cytoplasmic-like	540	384	495	775.64	733.31	759.51
109407839	'LOC109407839'	mRNA	-1.45695	0.0043824	leukocyte elastase inhibitor	29	63	25	92.98	124.24	168.7
109429204	'LOC109429204'	mRNA	-1.34889	0.0364795	L-galactose dehydrogenase	9	9	21	36.34	39.34	41.15
109419429	'LOC109419429'	mRNA	-1.72317	2.85001e-05	LIM/homeobox protein Lhx5	48	134	63	348.04	289.24	327.35
109406215	'LOC109406215'	mRNA	-1.33478	0.0330807	lipase 1-like	14	19	9	32.3	49.9	45.62
115256614	'LOC115256614'	mRNA	-0.536548	0.00532028	lipase 1-like	711	537	776	1075	1236	1135
115261444	'LOC115261444'	mRNA	-0.830642	0.0435029	lipid droplet-associated hydrolase-like	51	33	45	75.11	108.42	87.87
115264856	'LOC115264856'	mRNA	-1.4758	5.24985e-09	lipid storage droplets surface-binding protein 2-like	274	281	243	605.65	1047.93	977.57
115264857	'LOC115264857'	mRNA	-0.795182	0.0132581	lipid storage droplets surface-binding protein 2-like	287	390	290	440.61	822.15	731.04
109401170	'LOC109401170'	mRNA	-2.14591	2.59657e-08	lipoyl synthase, mitochondrial	18	27	24	138	129	93
109406945	'LOC109406945'	mRNA	-9.4973	5.49855e-13	lisH domain-containing protein C1711.05-like	0	0	0	124.82	218.5	129.9
109420807	'LOC109420807'	mRNA	-1.13191	0.0284025	L-lactate dehydrogenase	68	31	83	230.08	110.77	123.87
109421754	'LOC109421754'	mRNA	-1.05574	2.54321e-10	long-chain fatty acid transport protein 4	305	312	392	824	857	784
115253916	'LOC115253916'	mRNA	-1.3948	1.01801e-19	long-chain-fatty-acid--CoA ligase 4-like	661	506	634	1767.42	1824.24	1978.91
109425229	'LOC109425229'	mRNA	-0.693345	0.00617643	longitudinals lacking protein, isoforms H/M/V	147	104	135	237	262	235
109413132	'LOC109413132'	mRNA	-1.01383	1.98542e-07	longitudinals lacking protein-like	457	647	561	1339.5	1327.07	1306.53
109415699	'LOC109415699'	mRNA	-2.06553	3.34797e-10	low molecular weight phosphotyrosine protein phosphatase 1	25	43	55	186.96	203.91	216.96
109428422	'LOC109428422'	mRNA	-1.01971	2.73324e-09	low-density lipoprotein receptor-related protein 4	3436	2903	3954	8800	6993	8677
109432670	'LOC109432670'	mRNA	-0.690442	0.00231466	low-density lipoprotein receptor-related protein 6-like	156	191	184	361	316	333
109416978	'LOC109416978'	mRNA	-1.6266	0.00046792	L-seryl-tRNA(Sec) kinase	60	17	41	125	168	134
109406377	'LOC109406377'	mRNA	-0.78054	0.000931581	LSM12 homolog A	111	125	126	244	263	226
109410828	'LOC109410828'	mRNA	-2.79078	0.00126558	luciferin 4-monooxygenase-like	2	1	11	37.72	43.22	32.65
109621631	'LOC109621631'	mRNA	-4.48681	5.21815e-09	luciferin 4-monooxygenase-like	0	4	3	69	67	49
115268621	'LOC115268621'	mRNA	-3.18149	3.03368e-06	luciferin 4-monooxygenase-like	2	6	5	53.28	49.78	37.35
109432624	'LOC109432624'	mRNA	-1.1056	0.00341664	lymphokine-activated killer T-cell-originated protein kinase-like	39	79	61	139.75	174.72	143.2
109406317	'LOC109406317'	mRNA	-0.819592	0.000691315	lysine-specific demethylase 3A	139	141	120	264.41	261.56	309.18
115261474	'LOC115261474'	mRNA	-1.11774	9.0498e-07	lysine-specific demethylase 3B-like	122	104	139	325.05	274.87	331.52
115254989	'LOC115254989'	mRNA	-0.767844	3.43372e-06	lysophospholipid acyltransferase 7-like	357	295	352	677.37	673.88	661.76
109406224	'LOC109406224'	mRNA	-1.54443	2.6899e-06	lysosomal acid glucosylceramidase	31	31	38	115	106	122
109430749	'LOC109430749'	mRNA	-2.96621	0.0242348	lysosomal acid phosphatase-like	1	2	1	11.41	13.93	13.38
115257514	'LOC115257514'	mRNA	-0.979634	0.00123649	lysosomal acid phosphatase-like	136	115	127	205.05	376.26	299.04
109622322	'LOC109622322'	mRNA	-1.47533	1.54313e-10	lysosomal alpha-mannosidase	169	181	133	456.27	545.75	590.03
109621385	'LOC109621385'	mRNA	-0.74963	3.92237e-06	lysosomal alpha-mannosidase-like	374	375	362	697.73	738.25	769.97
115268591	'LOC115268591'	mRNA	-4.69117	4.26046e-71	lysosomal alpha-mannosidase-like	23	29	30	694	1014	791
109420642	'LOC109420642'	mRNA	-0.825495	0.0432672	lysosomal thioesterase PPT2 homolog	48	82	52	107	148	128
109418537	'LOC109418537'	mRNA	-1.04241	0.000301198	m7GpppX diphosphatase-like	193	99	187	369.13	388.66	398.92
115257603	'LOC115257603'	mRNA	-1.27369	3.69962e-05	m7GpppX diphosphatase-like	49	62	56	139.86	191.12	147.86
109398721	'LOC109398721'	mRNA	-1.46153	0.000251188	m-AAA protease-interacting protein 1, mitochondrial	21	34	28	90.86	100.22	80.43
109621448	'LOC109621448'	mRNA	-0.634628	0.00348006	major facilitator superfamily domain-containing protein 8-like	163	168	193	285.01	339.15	334.65
115269167	'LOC115269167'	mRNA	-4.55932	3.70903e-14	major latex allergen Hev b 5-like	6	0	5	99.51	100.62	105.46
115264234	'LOC115264234'	mRNA	-2.7181	9.0506e-11	major royal jelly protein 1-like	10	11	18	108	100	93
109418348	'LOC109418348'	mRNA	-2.09519	5.15417e-06	maltase 1-like	10	21	22	70	92	105
109426036	'LOC109426036'	mRNA	-1.59061	4.06088e-08	maltase 2	118	82	88	315	272	435
109398596	'LOC109398596'	mRNA	-1.35925	0.00417429	maltase 2-like	16	18	20	59.48	53.32	51.1
109426037	'LOC109426037'	mRNA	-2.01965	2.20013e-11	maltase A3-like	141	250	144	673	1046	865
109420019	'LOC109420019'	mRNA	-0.615052	0.00310151	manganese-transporting ATPase 13A1-like	302	331	275	576.47	520.41	547.46
115256574	'LOC115256574'	mRNA	-1.58133	0.0236974	mannose-6-phosphate isomerase-like	8	28	55	149.56	100.56	67.89
109403571	'LOC109403571'	mRNA	-0.478789	0.016096	MAP kinase-activating death domain protein-like	3012	2044	2449	4090.81	4060.96	4155.04
109421241	'LOC109421241'	mRNA	-2.1223	3.1355e-08	matrix metalloproteinase-19-like	57	26	41	152	204	279
109433375	'LOC109433375'	mRNA	-0.737048	0.0335282	MAU2 chromatid cohesion factor homolog	51	58	80	111.49	128.83	131.85
115255622	'LOC115255622'	mRNA	-1.2856	0.0411559	max-like protein X	18	12	12	27.93	50.88	44.7
109401844	'LOC109401844'	mRNA	-1.72352	0.000366111	mediator of RNA polymerase II transcription subunit 10	11	26	28	71	103	79
109401672	'LOC109401672'	mRNA	-0.685352	0.00018986	mediator of RNA polymerase II transcription subunit 12-like	1374	1428	1746	3181.19	2456.3	2949.97
115254464	'LOC115254464'	mRNA	-1.02352	0.000100405	mediator of RNA polymerase II transcription subunit 12-like	297	192	388	732.36	686.01	663.72
109407931	'LOC109407931'	mRNA	-0.698347	0.0129091	mediator of RNA polymerase II transcription subunit 14	85	74	86	146.06	153.08	169.2
115268459	'LOC115268459'	mRNA	-0.71966	0.0187753	mediator of RNA polymerase II transcription subunit 14	161	112	217	270.09	341.05	333.84
115268458	'LOC115268458'	mRNA	-0.823144	0.0029644	mediator of RNA polymerase II transcription subunit 14-like	246	263	177	545.85	413.87	479.96
109407965	'LOC109407965'	mRNA	-1.11032	0.000224199	mediator of RNA polymerase II transcription subunit 15-like	101	88	130	343	222	241
109410891	'LOC109410891'	mRNA	-6.97685	3.15055e-06	mediator of RNA polymerase II transcription subunit 15-like	0	0	0	25.95	35.27	22.19
109430684	'LOC109430684'	mRNA	-5.37198	0.00656915	mediator of RNA polymerase II transcription subunit 15-like	0	0	0	5	9	13.02
109417988	'LOC109417988'	mRNA	-0.785563	0.00638357	mediator of RNA polymerase II transcription subunit 24	80	80	109	203.56	171.56	170.86
109406364	'LOC109406364'	mRNA	-1.02303	0.00721895	mediator of RNA polymerase II transcription subunit 6	48	31	38	84.47	104.08	92.39
109405308	'LOC109405308'	mRNA	-2.02743	3.8473e-08	mediator of RNA polymerase II transcription subunit 6-like	20	29	23	104.53	136.92	107.61
115256491	'LOC115256491'	mRNA	-2.6519	0.000215419	mediator of RNA polymerase II transcription subunit 8	2	4	13	42.3	48.94	49.66
109407042	'LOC109407042'	mRNA	-0.820761	0.000655764	mediator of RNA polymerase II transcription subunit 9	127	167	144	286	298	330
109413798	'LOC109413798'	mRNA	-4.49035	0.00226275	melanization protease 1-like	0	1	1	14	19	20
109428664	'LOC109428664'	mRNA	-3.20546	4.58335e-06	melatonin receptor type 1B-like	3	8	3	59.11	34.06	60.06
109411069	'LOC109411069'	mRNA	-0.765083	0.000919689	membralin	212	287	223	475.98	509.2	468.8
109412060	'LOC109412060'	mRNA	-1.00764	0.0211695	membrane-associated guanylate kinase, WW and PDZ domain-containing protein 1	142	46	111	259.72	210.66	233.74
115262778	'LOC115262778'	mRNA	-1.05555	0.0219183	membrane-associated guanylate kinase, WW and PDZ domain-containing protein 1-like	24	24	29	73.28	51.34	64.26
109431986	'LOC109431986'	mRNA	-0.443703	0.00917649	membrane-bound transcription factor site-1 protease	516	487	588	776.38	873.06	897.8
115261552	'LOC115261552'	mRNA	-3.32596	1.61627e-11	mesencephalic astrocyte-derived neurotrophic factor homolog	7	9	7	92.01	72.79	108.06
109432566	'LOC109432566'	mRNA	-2.05513	1.59811e-08	metallophosphoesterase 1 homolog	21	28	25	105.18	112.44	146.1
109432762	'LOC109432762'	mRNA	-1.69115	0.0147035	metaxin-2	8	48	17	68.58	111.8	104.67
115254133	'LOC115254133'	mRNA	-1.18452	0.00404823	methanethiol oxidase-like	48	51	61	83.7	178.02	168.37
109414087	'LOC109414087'	mRNA	-0.995883	1.80143e-12	methenyltetrahydrofolate synthase domain-containing protein	487	485	479	1101.22	1159.4	1153.8
115259203	'LOC115259203'	mRNA	-2.35742	0.0383366	methionyl-tRNA formyltransferase, mitochondrial-like	3	1	3	15.66	13.95	14.49
109399132	'LOC109399132'	mRNA	-0.664213	0.0151481	methylglutaconyl-CoA hydratase, mitochondrial	88	100	90	170	179	171
115269984	'LOC115269984'	mRNA	-1.57755	0.000686341	methyltransferase-like protein	56	59	19	164	156	157
109422745	'LOC109422745'	mRNA	-1.2403	8.32786e-06	methyltransferase-like protein 23	59	54	62	147.26	184.05	156.33
109428930	'LOC109428930'	mRNA	-1.55486	1.41861e-06	methyltransferase-like protein 25	34	30	37	117.33	111.79	121.78
109432825	'LOC109432825'	mRNA	-1.3861	0.00916394	methyltransferase-like protein 9	22	39	14	68.06	87.31	79.11
109402504	'LOC109402504'	mRNA	-2.22687	3.64131e-14	mevalonate kinase	36	54	35	220.68	247.3	226.78
109427094	'LOC109427094'	mRNA	-1.28921	0.0011089	MFS-type transporter SLC18B1	63	49	35	102.65	163.54	161.65
109431350	'LOC109431350'	mRNA	-1.39497	0.00200765	MICOS complex subunit MIC25-like	32	61	113	239.52	193.04	199.9
115260711	'LOC115260711'	mRNA	-1.40152	5.84845e-05	MICOS complex subunit MIC25-like	44	79	60	229.03	161.67	181.34
109410549	'LOC109410549'	mRNA	-4.9966	0.00462669	microfibril-associated glycoprotein 4-like	0	1	1	25.74	1.12	49.53
109411104	'LOC109411104'	mRNA	-1.33033	0.00192753	microfibril-associated glycoprotein 4-like	31	26	54	103.09	87.56	136.89
109421134	'LOC109421134'	mRNA	-8.0121	2.17639e-07	microfibril-associated glycoprotein 4-like	0	0	0	22.26	121.88	26.2
109399310	'LOC109399310'	mRNA	-0.743606	0.00459963	microprocessor complex subunit DGCR8	100	96	116	227	205	182
109403784	'LOC109403784'	mRNA	-1.24546	3.26633e-08	microspherule protein 1	92	101	123	284.84	280.84	317.54
109403863	'LOC109403863'	mRNA	-1.66764	7.57722e-06	microtubule-associated protein futsch	24	46	59	165	150	166
115255784	'LOC115255784'	mRNA	-6.02891	0.000353983	mite group 2 allergen Lep d 2-like	0	1	0	8	18	57.98
109415992	'LOC109415992'	mRNA	-1.33363	0.000523948	mitochondrial chaperone BCS1	28	45	33	109	117	90
109427928	'LOC109427928'	mRNA	-1.17993	0.000784435	mitochondrial fission 1 protein-like	47	75	71	148.44	149.15	219.42
109408531	'LOC109408531'	mRNA	-1.41254	5.28047e-13	mitochondrial folate transporter/carrier-like	357	239	280	915.23	944.97	886.41
109424648	'LOC109424648'	mRNA	-0.676608	0.0458625	mitochondrial import inner membrane translocase subunit Tim10	87	105	75	171.6	143.93	191.54
115253433	'LOC115253433'	mRNA	-6.88264	0.000193168	mitochondrial import inner membrane translocase subunit Tim10-like	0	0	0	5.36	8	64.04
109429187	'LOC109429187'	mRNA	-0.836598	0.0469529	mitochondrial import inner membrane translocase subunit TIM14-like	33	53	47	110.08	85.83	85.23
115253924	'LOC115253924'	mRNA	-0.411393	0.0258768	mitochondrial import inner membrane translocase subunit Tim17-B-like	404	450	510	700.31	731.44	704.56
109425800	'LOC109425800'	mRNA	-0.811392	5.10413e-06	mitochondrial import receptor subunit TOM20 homolog	284	267	276	553.68	628.68	530.27
109411692	'LOC109411692'	mRNA	-0.633109	0.0218418	mitochondrial import receptor subunit TOM70	286	190	196	360.64	457.36	413.26
115263744	'LOC115263744'	mRNA	-1.12111	0.0254458	mitochondrial intermembrane space import and assembly protein 40-A-like	64	45	22	128.61	98.55	112
109419433	'LOC109419433'	mRNA	-1.29165	0.000556765	mitochondrial pyruvate carrier 2-like	158	70	142	437.17	372.13	249.5
115268944	'LOC115268944'	mRNA	-0.774044	6.81413e-08	mitochondrial pyruvate carrier 2-like	543	546	556	1058.83	1169.87	1090.5
109401317	'LOC109401317'	mRNA	-7.06091	2.01839e-06	mitochondrial tRNA-specific 2-thiouridylase 1	0	0	0	22	37	28
109426896	'LOC109426896'	mRNA	-2.54292	1.91414e-08	mitochondrial uncoupling protein 2-like	29	13	12	96	148	128
109408753	'LOC109408753'	mRNA	-0.986021	0.0108479	mitochondrial uncoupling protein Bmcp-like	122	73	210	316.43	317.67	299.97
115269543	'LOC115269543'	mRNA	-0.929351	4.3514e-08	mitogen-activated protein kinase kinase kinase 15-like	649	623	543	1427	1326	1329
109420146	'LOC109420146'	mRNA	-0.779224	0.000301506	mitogen-activated protein kinase p38b-like	184	140	198	342.72	359.21	351.11
109408611	'LOC109408611'	mRNA	-2.80801	4.26409e-09	mitoguardin-like	10	6	20	108.59	99.12	87.11
109422684	'LOC109422684'	mRNA	-0.528981	0.0358287	mitosis initiation protein fs(1)Ya-like	124	133	132	209.96	240	213.28
109431902	'LOC109431902'	mRNA	-1.52219	0.0227363	modular serine protease-like	7	9	14	34.88	27.56	40.64
109428357	'LOC109428357'	mRNA	-1.69915	0.00973117	molybdenum cofactor sulfurase 3	21	6	10	56.6	38.77	47.79
115262431	'LOC115262431'	mRNA	-0.523767	0.0453919	monocarboxylate transporter 10-like	580	567	436	743.56	1064.66	891.17
115261436	'LOC115261436'	mRNA	-0.530702	0.00328844	monocarboxylate transporter 14-like	395	356	395	702.94	609.16	637.17
115258619	'LOC115258619'	mRNA	-1.71292	0.0211583	mothers against decapentaplegic homolog 2-like	21	36	6	129.23	60.36	58.23
115267615	'LOC115267615'	mRNA	-0.591363	0.0168041	motile sperm domain-containing protein 2-like	203	184	267	326.42	417.59	414.15
115267451	'LOC115267451'	mRNA	-0.8714	0.000313581	MOXD1 homolog 2-like	221	267	204	483.1	581.93	435.98
115267863	'LOC115267863'	mRNA	-0.613366	0.00346562	MOXD1 homolog 2-like	197	202	258	384.48	382.99	415.62
115267869	'LOC115267869'	mRNA	-0.944057	0.0021582	MOXD1 homolog 2-like	197	122	134	414	283	328
115261831	'LOC115261831'	mRNA	-6.01143	0.000106641	mucin-17-like	0	1	0	16.94	41.82	25.47
109621888	'LOC109621888'	mRNA	-4.86672	0.00118307	mucin-2-like	2	0	0	11.36	22.29	36.33
109433622	'LOC109433622'	mRNA	-1.09808	0.00264946	mucin-5AC	138	65	72	219.02	235.63	240.95
109406717	'LOC109406717'	mRNA	-2.51735	0.000126619	mucin-5AC-like	9	3	6	42	40	39
115271063	'LOC115271063'	mRNA	-3.47178	1.17921e-26	mucin-5AC-like	24	14	39	301.23	375.6	323.64
109403048	'LOC109403048'	mRNA	-0.519761	0.00732397	multidrug resistance protein homolog 49-like	582	433	605	868.11	895.02	964.53
109408676	'LOC109408676'	mRNA	-2.98175	3.40625e-14	multidrug resistance protein homolog 49-like	41	16	49	231.89	429.98	319.47
115262061	'LOC115262061'	mRNA	-1.00854	0.0368223	multidrug resistance-associated protein 1-like	31	18	38	57.89	77.43	71.89
115262076	'LOC115262076'	mRNA	-5.01668	0.00342663	multidrug resistance-associated protein 1-like	0	0	1	13.32	12	16.15
115262119	'LOC115262119'	mRNA	-1.69531	0.00439389	multidrug resistance-associated protein 1-like	21	53	15	120.47	76.96	149.56
109424074	'LOC109424074'	mRNA	-0.366686	0.0136081	multidrug resistance-associated protein 4-like	1776	1696	1948	2632	2999	2596
115253451	'LOC115253451'	mRNA	-1.53159	3.63246e-10	multidrug resistance-associated protein 4-like	163	104	119	386	438	491
109398288	'LOC109398288'	mRNA	-1.56616	1.66263e-10	multidrug resistance-associated protein 7-like	143	96	184	477.19	493.52	495.61
115266773	'LOC115266773'	mRNA	-0.827303	0.032065	multidrug resistance-associated protein 7-like	54	48	54	94.81	91.48	141.39
109415132	'LOC109415132'	mRNA	-1.03796	1.09649e-09	muscle calcium channel subunit alpha-1-like	740	808	686	1954	1713	1751
115261569	'LOC115261569'	mRNA	-2.21459	0.0172428	muscle M-line assembly protein unc-89-like	2	4	5	22.2	23.38	15.56
115265359	'LOC115265359'	mRNA	-0.930206	0.000152188	muscle M-line assembly protein unc-89-like	923	682	1156	2503.64	1785.12	1856.64
115263846	'LOC115263846'	mRNA	-5.04542	8.30256e-08	muscle segmentation homeobox-like	2	2	0	63	49	44
109422247	'LOC109422247'	mRNA	-2.16558	3.92503e-13	muscleblind-like protein 1	33	30	43	208	166	184
115253893	'LOC115253893'	mRNA	-0.818878	0.0144477	muscleblind-like protein 1	843	408	1000	1337.68	1506.07	1787.54
109420811	'LOC109420811'	mRNA	-1.29096	6.07532e-06	muskelin-like	55	49	63	175.27	144.23	161.02
115270252	'LOC115270252'	mRNA	-6.04246	0.000458826	myb-like protein P	0	0	0	9	21	13
115260601	'LOC115260601'	mRNA	-1.98774	1.05768e-09	myelin transcription factor 1-like	28	35	38	187	144.93	140.4
115257418	'LOC115257418'	mRNA	-1.9739	4.87954e-08	myeloid leukemia factor-like	53	21	44	185.5	194.31	164.19
109432817	'LOC109432817'	mRNA	-3.03992	3.13722e-14	myocardin-related transcription factor B-like	22	20	16	178.02	258.7	128.32
115261562	'LOC115261562'	mRNA	-1.69534	1.61234e-14	myocardin-related transcription factor B-like	118	108	104	482.5	385.14	392.31
115261563	'LOC115261563'	mRNA	-2.32095	1.05809e-19	myocardin-related transcription factor B-like	96	115	75	518.48	677.16	500.37
109411334	'LOC109411334'	mRNA	-1.10238	0.000314534	myogenesis-regulating glycosidase-like	178	85	133	322.33	320.59	356.01
109411468	'LOC109411468'	mRNA	-1.14466	0.0201631	myogenesis-regulating glycosidase-like	76	124	76	152.47	176.91	398.01
109411498	'LOC109411498'	mRNA	-0.704284	0.00053292	myogenesis-regulating glycosidase-like	328	258	318	499	648	587
115254153	'LOC115254153'	mRNA	-0.907583	0.00542585	myogenesis-regulating glycosidase-like	252	412	615	931.47	1014.55	863.93
115264199	'LOC115264199'	mRNA	-0.898941	2.13771e-09	myosin heavy chain, clone 203-like	1307	1269	1136	2721.5	2820.75	2635.21
109412105	'LOC109412105'	mRNA	-6.04079	0.000632063	myosin heavy chain, muscle-like	0	0	0	6.83	20.59	17.8
109429391	'LOC109429391'	mRNA	-1.66987	6.06593e-33	myosin heavy chain, muscle-like	9942	8082	9559	37207	31858	34102
109430926	'LOC109430926'	mRNA	-6.32629	2.87631e-05	myosin heavy chain, muscle-like	1	0	0	17.17	43.41	42.2
109403007	'LOC109403007'	mRNA	-4.94674	0.00445174	myosin heavy chain, non-muscle-like	1	0	0	16.18	12.93	11.15
109621774	'LOC109621774'	mRNA	-2.80222	0.0255489	myosin heavy chain, non-muscle-like	0	7	1	23.87	12.82	32.18
115254527	'LOC115254527'	mRNA	-5.33442	0.00138158	myosin heavy chain, non-muscle-like	1	0	0	20.82	10.74	21.24
109419344	'LOC109419344'	mRNA	-2.40226	9.10408e-29	myosin light chain alkali-like	749	917	797	3846.28	6445.8	5130
109423126	'LOC109423126'	mRNA	-1.79131	1.24747e-17	myosin light chain alkali-like	1076	913	1566	5411.72	4408.2	4551
109407962	'LOC109407962'	mRNA	-0.805538	0.00100981	myosin light chain kinase 2, skeletal/cardiac muscle-like	128	94	116	225.86	232.36	238.4
115255879	'LOC115255879'	mRNA	-2.35908	2.36467e-05	myosin light chain kinase, smooth muscle-like	10	14	8	42.66	86.53	67.37
109417757	'LOC109417757'	mRNA	-0.983512	0.000139617	myosin-2 heavy chain-like	143	109	105	307.07	257.68	268.42
115255285	'LOC115255285'	mRNA	-0.975474	0.0118008	myosin-2 heavy chain-like	142	67	95	287.83	179.32	235.67
115255498	'LOC115255498'	mRNA	-1.01128	9.51242e-08	myosin-2 heavy chain-like	186	179	175	448	407	428
109432976	'LOC109432976'	mRNA	-1.19665	1.22559e-05	myosin-IIIb-like	1376	959	1294	4486.63	2577.34	2675.12
109420653	'LOC109420653'	mRNA	-1.44915	4.27465e-06	myotubularin-related protein 2	74	53	102	265.14	273.83	193.51
109410731	'LOC109410731'	mRNA	-0.804866	0.0182666	N(4)-(Beta-N-acetylglucosaminyl)-L-asparaginase-like	58	84	68	122.98	149.5	163.33
115269255	'LOC115269255'	mRNA	-1.73399	1.42372e-07	N(4)-(Beta-N-acetylglucosaminyl)-L-asparaginase-like	53	31	39	136.02	184.5	162.67
109403267	'LOC109403267'	mRNA	-2.99252	2.39458e-08	N-acetyltransferase eco	8	22	5	100.68	120.17	113.67
109411959	'LOC109411959'	mRNA	-0.73282	5.00421e-05	NACHT and WD repeat domain-containing protein 2-like	325	285	394	629.18	658.07	672.44
109411850	'LOC109411850'	mRNA	-6.54378	4.7754e-18	N-acylneuraminate cytidylyltransferase A	2	1	2	140.31	230.03	180
115254233	'LOC115254233'	mRNA	-0.958854	1.58494e-05	NADH dehydrogenase [ubiquinone] 1 alpha subcomplex subunit 10, mitochondrial-like	271	372	330	658.66	715.39	862.09
109621594	'LOC109621594'	mRNA	-1.97578	6.6637e-08	NADH dehydrogenase [ubiquinone] 1 alpha subcomplex subunit 6-like	92	58	54	193.64	386.97	371.71
115254331	'LOC115254331'	mRNA	-1.5658	0.0447961	NADH dehydrogenase [ubiquinone] 1 alpha subcomplex subunit 6-like	3	37	27	79.85	79.16	77.91
109420234	'LOC109420234'	mRNA	-3.50368	1.53165e-13	NADH dehydrogenase [ubiquinone] 1 beta subcomplex subunit 10	23	50	9	332.24	353.79	432.63
109623390	'LOC109623390'	mRNA	-0.7765	0.00155326	NADH dehydrogenase [ubiquinone] 1 beta subcomplex subunit 3-like	178	217	205	461.86	336.27	414.96
109426551	'LOC109426551'	mRNA	-0.337176	0.02817	NADH dehydrogenase [ubiquinone] flavoprotein 2, mitochondrial	1248	1354	1371	1927	2069	1922
109417839	'LOC109417839'	mRNA	-0.471744	0.00623503	NADH dehydrogenase [ubiquinone] iron-sulfur protein 4, mitochondrial	672	732	661	1053	1157	1173
109400911	'LOC109400911'	mRNA	-1.75966	3.00541e-11	NADP-dependent malic enzyme	543	637	378	2455.49	2135.75	1671.29
109422818	'LOC109422818'	mRNA	-1.34076	2.35154e-07	NADP-dependent malic enzyme-like	1273	1162	803	3684.24	3544.25	2488.75
115260616	'LOC115260616'	mRNA	-1.09115	0.00552689	NADP-dependent malic enzyme-like	5787	2653	2026	7564.28	10344	8518.96
115254174	'LOC115254174'	mRNA	-1.30431	0.000951498	N-alpha-acetyltransferase 38, NatC auxiliary subunit-like	27	30	26	80.87	91.55	71
109405289	'LOC109405289'	mRNA	-4.88583	2.5549e-12	N-alpha-acetyltransferase 80-like	2	3	2	80.43	76	88
115253889	'LOC115253889'	mRNA	-1.22983	1.50615e-05	nardilysin-like	145	80	140	344.35	369.43	290.67
109410008	'LOC109410008'	mRNA	-0.593603	0.00564587	nascent polypeptide-associated complex subunit alpha, muscle-specific form-like	697	855	994	1703.93	1350.5	1460.04
109424872	'LOC109424872'	mRNA	-0.975097	0.00759147	NCK-interacting protein with SH3 domain-like	125	91	112	358.06	210.01	188.27
109418289	'LOC109418289'	mRNA	-1.91099	3.82872e-12	neither inactivation nor afterpotential protein G-like	122	163	112	449.18	741.43	583.43
109428067	'LOC109428067'	mRNA	-0.593136	0.0205341	neither inactivation nor afterpotential protein G-like	219	220	217	300.82	449.57	420.57
109399785	'LOC109399785'	mRNA	-4.38127	0.00637251	nephrin-like	2	0	0	21	8	20
109433532	'LOC109433532'	mRNA	-0.767768	0.000652326	neprilysin-4-like	700	838	626	1208.28	1534.83	1627.58
109411751	'LOC109411751'	mRNA	-0.32984	0.0259184	nesprin-1	19644	16589	20574	28932.9	26796.9	28164
109623115	'LOC109623115'	mRNA	-0.414538	0.0443078	neurabin-1	825	657	826	1356	1081	1175
109420894	'LOC109420894'	mRNA	-0.611623	0.0481067	neural cell adhesion molecule 1-B-like	138	153	112	281	213	234
109409010	'LOC109409010'	mRNA	-0.977401	3.33875e-09	neural/ectodermal development factor IMP-L2-like	376	439	428	984.28	1002.68	900
115268038	'LOC115268038'	mRNA	-0.562234	0.0105138	neuralized-like protein 4	418	301	471	693.03	666.4	700.23
115253678	'LOC115253678'	mRNA	-3.41138	1.03486e-119	neurobeachin-like protein 1	258	267	245	2941.2	3330.27	3403.23
115255300	'LOC115255300'	mRNA	-2.11907	4.22274e-09	neuroendocrine protein 7B2-like	3397	2868	1126	13809.8	12767.5	11703.6
115269165	'LOC115269165'	mRNA	-3.23418	4.24507e-27	neurofilament heavy polypeptide-like	20	20	25	258.96	216.94	245.26
115269166	'LOC115269166'	mRNA	-2.89977	1.54251e-20	neurofilament heavy polypeptide-like	51	23	42	343.59	283.2	389.08
115269170	'LOC115269170'	mRNA	-2.4939	0.00740287	neurofilament medium polypeptide-like	2	3	7	20.86	17.69	42.92
115258197	'LOC115258197'	mRNA	-0.796495	0.0210987	neuroligin-1-like	122	151	85	277.79	242.38	219.76
115261459	'LOC115261459'	mRNA	-1.48544	4.25885e-11	neuroligin-1-like	93	96	119	372.9	303.5	338
115266726	'LOC115266726'	mRNA	-2.19346	4.56206e-10	neuroligin-2-like	50	34	26	219	158	217
109427199	'LOC109427199'	mRNA	-10.4658	1.2658e-16	neuroligin-4, Y-linked	1	0	0	644.31	563.12	583.24
109411671	'LOC109411671'	mRNA	-2.48478	7.33433e-14	neuroligin-4, Y-linked-like	258	97	284	1466.09	1211.4	1484.44
109427198	'LOC109427198'	mRNA	-0.92567	0.00016003	neuroligin-4, Y-linked-like	168	152	208	440.16	318.07	418.98
109401167	'LOC109401167'	mRNA	-1.07224	0.00034293	neuronal membrane glycoprotein M6-a	54	50	69	151	131	145
109411809	'LOC109411809'	mRNA	-2.0288	0.0237732	neuropeptide CCHamide-2 receptor-like	5	6	2	21.8	23	19
109431685	'LOC109431685'	mRNA	-0.798592	0.022082	neurotactin-like	131	253	153	400.34	345.61	364.2
115263784	'LOC115263784'	mRNA	-1.99861	0.000207137	neurotrimin-like	14	18	7	70	60	55
115265005	'LOC115265005'	mRNA	-2.42812	0.00113112	neurotrimin-like	5	8	3	44	27	31
109418097	'LOC109418097'	mRNA	-1.08456	0.00870128	neurotrophin 1	30	41	62	89	128	114
115267133	'LOC115267133'	mRNA	-1.15476	3.97696e-07	neutral alpha-glucosidase AB-like	440	578	611	1738.68	1223.33	1303.15
115267137	'LOC115267137'	mRNA	-1.14839	2.67256e-07	neutral alpha-glucosidase AB-like	932	1402	1009	3003.32	2671.67	3106.85
109425180	'LOC109425180'	mRNA	-0.719263	0.000235563	neutral ceramidase	191	209	235	386.72	436.74	409.5
109425173	'LOC109425173'	mRNA	-1.1481	1.11164e-06	neutral ceramidase-like	98	84	100	264	249	222
109428400	'LOC109428400'	mRNA	-0.851519	6.57877e-05	NFU1 iron-sulfur cluster scaffold homolog, mitochondrial	154	151	141	290	328	332
109420227	'LOC109420227'	mRNA	-0.840912	0.0046136	NFX1-type zinc finger-containing protein 1	111	94	74	191.43	212.69	188.99
109404021	'LOC109404021'	mRNA	-2.82487	6.88694e-24	nicastrin-like	42	80	93	546	591	655
109401932	'LOC109401932'	mRNA	-1.89015	0.00263056	nitric oxide-associated protein 1	15	9	7	31.07	48.77	57.46
109412269	'LOC109412269'	mRNA	-0.668555	0.0447961	NKAP family protein CG6066-like	60	70	73	127.15	111.97	142.48
109398703	'LOC109398703'	mRNA	-3.11872	2.79222e-42	nocturnin-like	153	90	116	1410.82	1151.22	1102.03
109404901	'LOC109404901'	mRNA	-1.21906	0.00262093	non-homologous end-joining factor 1-like	29	25	28	63.14	83.14	79.76
109401399	'LOC109401399'	mRNA	-1.32787	3.00888e-06	non-lysosomal glucosylceramidase-like	97	57	97	236.88	277.52	226.96
109432905	'LOC109432905'	mRNA	-3.83324	1.08166e-26	non-lysosomal glucosylceramidase-like	29	51	18	639.12	444.48	579.04
109426708	'LOC109426708'	mRNA	-1.04186	0.00326973	nose resistant to fluoxetine protein 6-like	60	38	71	154	130	123
115263770	'LOC115263770'	mRNA	-1.67272	0.0484516	nose resistant to fluoxetine protein 6-like	15	2	9	27.17	29.2	41.98
109621239	'LOC109621239'	mRNA	-0.676163	0.0114365	NPC intracellular cholesterol transporter 1	571	559	932	1490.78	1111.73	1246.56
109403403	'LOC109403403'	mRNA	-0.384113	0.011064	NPC intracellular cholesterol transporter 2 homolog a	2579	2873	2689	4124	4271	4147
109426481	'LOC109426481'	mRNA	-1.27233	0.00125608	N-terminal Xaa-Pro-Lys N-methyltransferase 1-like	29	37	65	128	127	115
109404399	'LOC109404399'	mRNA	-1.17448	3.79676e-05	nuA4 complex subunit EAF3 homolog	73	85	66	195.3	229.16	174.61
109407961	'LOC109407961'	mRNA	-0.686626	0.00818234	nuclear factor NF-kappa-B p110 subunit-like	263	281	295	387.53	577.26	630.24
109429894	'LOC109429894'	mRNA	-1.59994	0.00143003	nuclear fragile X mental retardation-interacting protein 1	11	18	29	67	78	61
115253476	'LOC115253476'	mRNA	-0.889068	0.048098	nuclear hormone receptor HR78-like	39	34	58	105.28	112.04	67.09
115267359	'LOC115267359'	mRNA	-1.06566	0.00177735	nuclear hormone receptor HR96-like	90	63	53	142.23	186.56	182.53
109401882	'LOC109401882'	mRNA	-0.855654	0.00119255	nuclear pore complex protein Nup205	82	89	84	192	170	182
109414310	'LOC109414310'	mRNA	-2.45996	1.68089e-24	nuclear pore complex protein Nup214-like	60	43	63	390	333	349
109401151	'LOC109401151'	mRNA	-2.68708	8.26341e-08	nuclear pore complex protein Nup75	26	7	10	105	105	116
109421805	'LOC109421805'	mRNA	-1.19917	8.15528e-08	nuclear pore complex protein Nup88	190	189	148	446	539	447
109417255	'LOC109417255'	mRNA	-0.309382	0.0300822	nuclear pore complex protein Nup98-Nup96-like	1651	1686	1861	2403	2583	2600
109431916	'LOC109431916'	mRNA	-1.37373	0.00147867	nuclear receptor subfamily 2 group F member 1-B-like	20	20	27	70.72	75.61	59.38
109427121	'LOC109427121'	mRNA	-2.44621	7.94472e-20	nuclear RNA export factor 2	37	49	47	314.94	296.35	244.27
109428774	'LOC109428774'	mRNA	-2.62015	0.0353772	nuclear speckle splicing regulatory protein 1-like	1	0	12	36.98	15.19	40.66
115254260	'LOC115254260'	mRNA	-0.707681	1.05044e-07	nuclear valosin-containing protein-like	827	807	821	1586.35	1577.38	1563.15
109430916	'LOC109430916'	mRNA	-0.787565	3.68601e-08	nucleolar GTP-binding protein 1	4042	3680	3560	7819	8020	7138
109409866	'LOC109409866'	mRNA	-1.38971	2.94454e-12	nucleolar GTP-binding protein 2	128	128	117	394	378	381
109409911	'LOC109409911'	mRNA	-0.675086	0.00886118	nucleolar MIF4G domain-containing protein 1 homolog	127	181	188	305	310	318
109399934	'LOC109399934'	mRNA	-0.732328	0.0151143	nucleolar protein 10	66	69	84	138	158	132
109418322	'LOC109418322'	mRNA	-1.90767	0.009788	nucleolar protein 16-like	3	8	11	27	39.15	31.83
109397228	'LOC109397228'	mRNA	-4.18266	1.99194e-28	nucleolar protein 58	32	6	26	415.51	460.26	484.75
115267263	'LOC115267263'	mRNA	-1.56119	1.31176e-12	nucleolar protein 58-like	81	102	102	334.64	316.34	341.25
109411492	'LOC109411492'	mRNA	-1.3605	1.12182e-06	nucleolar protein 6	58	67	52	183	170	184
109413600	'LOC109413600'	mRNA	-2.15174	0.00766315	nucleolar protein 9-like	6	2	7	23.42	29.85	26.63
109400711	'LOC109400711'	mRNA	-0.842037	9.86033e-05	nucleolar protein dao-5	182	138	182	371.97	332.63	354.83
109404332	'LOC109404332'	mRNA	-0.482325	0.00551054	nucleolar protein dao-5	2041	2130	2040	3838.6	3219.69	3171.09
115259653	'LOC115259653'	mRNA	-1.19749	0.000909282	nucleolin-like	85	130	64	284.82	261.11	216.09
109430832	'LOC109430832'	mRNA	-0.815775	0.0099116	nucleoporin NUP188 homolog	218	206	121	376	395	368
115257081	'LOC115257081'	mRNA	-1.6853	0.032611	nucleoporin Nup43-like	6	10	5	30.62	19.3	31.07
109405703	'LOC109405703'	mRNA	-1.06063	0.04677	nucleoside diphosphate-linked moiety X motif 19-like	28	13	29	51.4	65.35	55.86
115262189	'LOC115262189'	mRNA	-0.989063	0.0007928	nucleosome assembly protein 1-like 4	124	142	227	439.05	374.2	331.67
109410103	'LOC109410103'	mRNA	-1.18277	0.00048864	nyctalopin-like	65	45	46	113.32	151.33	154.29
109423373	'LOC109423373'	mRNA	-1.21259	1.91324e-05	OCIA domain-containing protein 1	67	108	84	226	239	245
109623405	'LOC109623405'	mRNA	-5.08263	0.00287166	odorant receptor 47a-like	0	0	1	11	18	14
109400902	'LOC109400902'	mRNA	-1.82088	0.0113195	odorant receptor 56a-like	10	3	12	38.38	36.58	29.98
115268976	'LOC115268976'	mRNA	-0.91917	0.0239473	odorant receptor coreceptor-like	47	30	57	83.45	114.57	100.19
109408865	'LOC109408865'	mRNA	-1.28747	0.0238297	omega-amidase NIT2	248	48	125	256.21	430	520
109430403	'LOC109430403'	mRNA	-1.34931	0.0142891	omega-amidase NIT2-like	22	36	14	55.11	90.6	74.61
109429682	'LOC109429682'	mRNA	-1.11324	0.000364388	oocyte zinc finger protein XlCOF6	49	46	45	123.43	121.38	113.12
115254268	'LOC115254268'	mRNA	-2.00256	0.00213197	oocyte zinc finger protein XlCOF6.1-like	7	6	8	30.5	35	34.51
109407606	'LOC109407606'	mRNA	-0.723519	0.00154393	oocyte zinc finger protein XlCOF7.1-like	150	172	217	338.76	369.3	339.71
115263947	'LOC115263947'	mRNA	-1.40612	0.000380277	open rectifier potassium channel protein 1-like	24	49	59	138.43	131.11	142.88
115266942	'LOC115266942'	mRNA	-1.01319	0.0123306	O-phosphoseryl-tRNA(Sec) selenium transferase-like	27	43	44	90	81	100
115254037	'LOC115254037'	mRNA	-0.584028	0.00907596	organic cation transporter protein-like	274	211	239	372.56	465.81	442.26
109406977	'LOC109406977'	mRNA	-1.27832	0.0400231	origin recognition complex subunit 2	15	9	15	35	31	45
109401143	'LOC109401143'	mRNA	-1.59915	0.00032237	ORM1-like protein	40	21	24	121	108	74
109422096	'LOC109422096'	mRNA	-1.2362	0.011029	otoferlin-like	30	53	62	131.1	190.68	81.79
109428456	'LOC109428456'	mRNA	-0.514421	0.000527846	otoferlin-like	1171	997	1215	1861.93	1813.32	2008.97
115260361	'LOC115260361'	mRNA	-2.47198	1.94966e-24	OTU domain-containing protein 5-B	130	91	75	622	673	646
109398712	'LOC109398712'	mRNA	-2.04933	2.51627e-09	out at first protein-like	38	30	26	120.84	178.59	162.42
115258599	'LOC115258599'	mRNA	-4.51599	0.0204969	ovarian-specific serine/threonine-protein kinase Lok-like	0	0	1	7.51	6.45	16.47
115256346	'LOC115256346'	mRNA	-3.0659	0.0126305	p21-activated protein kinase-interacting protein 1-like	3	0	2	17.41	21.83	11.55
109424988	'LOC109424988'	mRNA	-1.5192	1.62146e-05	paired box protein Pax-6-like	54	77	41	226	190	169
115258259	'LOC115258259'	mRNA	-2.73229	7.9278e-10	palmitoyl-protein thioesterase 1-like	8	18	18	95.64	146.79	104.29
109416082	'LOC109416082'	mRNA	-0.954318	0.0333917	palmitoyltransferase ZDHHC16-like	30	34	31	85.79	77.59	55.6
115262229	'LOC115262229'	mRNA	-1.36506	0.000463667	PAN2-PAN3 deadenylation complex catalytic subunit PAN2-like	99	69	40	226.85	186.97	223.18
109428377	'LOC109428377'	mRNA	-1.02315	2.25876e-06	pancreatic lipase-related protein 2-like	462	561	386	1091	1195	1110
115261024	'LOC115261024'	mRNA	-3.04685	1.37962e-20	pancreatic lipase-related protein 2-like	31	16	19	223	205	214
109426910	'LOC109426910'	mRNA	-5.97351	0.000705535	pancreatic triacylglycerol lipase-like	0	0	0	9.3	22.57	10.99
109623386	'LOC109623386'	mRNA	-2.93584	0.0433589	pancreatic triacylglycerol lipase-like	3	0	1	8.7	14.43	14.01
109411053	'LOC109411053'	mRNA	-1.3816	2.05397e-09	papilin-like	342	241	350	823.59	845.26	1186.2
115268684	'LOC115268684'	mRNA	-1.06281	6.89767e-05	papilin-like	138	120	139	242.95	398.04	338.95
115269451	'LOC115269451'	mRNA	-1.06377	0.0447961	papilin-like	60	47	163	160.46	222.7	272.85
109407433	'LOC109407433'	mRNA	-1.01776	2.32977e-08	paramyosin, long form-like	1719	1588	1432	4326.86	3391.72	3602.86
109416453	'LOC109416453'	mRNA	-2.14797	1.5957e-26	paramyosin, long form-like	614	611	991	3708.14	4178.28	3608.14
109424763	'LOC109424763'	mRNA	-0.716979	0.00588319	paraplegin-like	241	244	243	350.78	579.86	485.73
109415741	'LOC109415741'	mRNA	-0.994802	0.00155326	partitioning defective 3 homolog	134	72	153	274.89	275.96	287.02
109413556	'LOC109413556'	mRNA	-4.34126	1.78967e-18	partner of xrn-2 protein 1	6	6	4	111.07	144.24	128.18
115262757	'LOC115262757'	mRNA	-2.06749	2.62737e-08	partner of xrn-2 protein 1-like	25	17	36	111.07	144.24	128.18
115259184	'LOC115259184'	mRNA	-1.41924	0.0154421	patched domain-containing protein 1-like	16	13	17	29.81	56.3	60.69
109426176	'LOC109426176'	mRNA	-2.81753	2.65679e-22	PAX3- and PAX7-binding protein 1-like	25	45	54	322.63	342.04	364.4
115263255	'LOC115263255'	mRNA	-1.29762	0.000126669	PAX3- and PAX7-binding protein 1-like	155	131	71	319.37	374.96	350.6
109397718	'LOC109397718'	mRNA	-2.41779	1.51215e-08	PAX-interacting protein 1-like	27	51	28	130	272	273
109433257	'LOC109433257'	mRNA	-0.937224	5.14727e-07	PC4 and SFRS1-interacting protein	204	245	249	534	536	505
109432952	'LOC109432952'	mRNA	-2.42904	0.00692708	peptidoglycan-recognition protein 2-like	5	3	3	14.18	26.04	30.04
109430819	'LOC109430819'	mRNA	-0.658755	0.000610617	peptidoglycan-recognition protein LA	214	220	227	387.64	401.45	442.96
115253668	'LOC115253668'	mRNA	-1.85842	3.45283e-08	peptidoglycan-recognition protein SC1a-like	48	40	35	186.99	132.8	208.26
109416017	'LOC109416017'	mRNA	-0.760845	0.000925299	peptidyl-prolyl cis-trans isomerase D	123	122	132	269	251	232
109428908	'LOC109428908'	mRNA	-0.914599	0.00819357	peptidyl-prolyl cis-trans isomerase sig-7-like	168	112	97	343.49	227.17	268.55
115258550	'LOC115258550'	mRNA	-0.89125	0.00169918	peptidyl-prolyl cis-trans isomerase sig-7-like	188	167	301	388.51	532.83	504.45
109397146	'LOC109397146'	mRNA	-1.06685	0.00171367	periodic tryptophan protein 1 homolog	44	68	53	121	152	136
109405124	'LOC109405124'	mRNA	-10.5621	1.13786e-10	peritrophin-1-like	0	0	3	348.77	2228.32	2662.64
115269716	'LOC115269716'	mRNA	-11.2192	3.67853e-05	peritrophin-1-like	0	0	0	25.15	219.34	1314.26
115257539	'LOC115257539'	mRNA	-5.74817	0.00127336	peritrophin-44-like	0	0	0	9	12	14
115267979	'LOC115267979'	mRNA	-7.97801	1.69657e-08	perlucin-like	0	0	0	45.32	37.1	82.35
115256492	'LOC115256492'	mRNA	-7.14475	1.25641e-06	perlucin-like protein	0	0	0	29	24.63	39.42
109420374	'LOC109420374'	mRNA	-2.35574	0.000644444	peroxisomal (S)-2-hydroxy-acid oxidase GLO3-like	14	11	4	29.56	72.2	76.74
109414117	'LOC109414117'	mRNA	-0.851459	0.0421577	peroxisomal acyl-coenzyme A oxidase 3	34	67	57	102.82	127.89	108.83
109420686	'LOC109420686'	mRNA	-0.715883	7.76855e-07	peroxisomal acyl-coenzyme A oxidase 3	509	464	543	948.18	970.11	1012.17
109427905	'LOC109427905'	mRNA	-0.899981	8.92688e-06	peroxisomal acyl-coenzyme A oxidase 3-like	227	247	222	561	462	509
109397288	'LOC109397288'	mRNA	-1.671	8.80701e-09	peroxisomal carnitine O-octanoyltransferase-like	40	45	60	196.48	164.6	182.8
115266637	'LOC115266637'	mRNA	-1.40801	0.000498479	peroxisomal carnitine O-octanoyltransferase-like	30	39	30	132.52	95.4	83.2
109408669	'LOC109408669'	mRNA	-1.23944	0.0169688	peroxisomal membrane protein PEX14	35	42	24	139.06	69.68	74.34
109403058	'LOC109403058'	mRNA	-0.987625	4.50583e-05	peroxisomal membrane protein PEX14-like	97	93	129	234.94	268.32	241.66
109404348	'LOC109404348'	mRNA	-0.973324	3.10928e-05	peroxisomal targeting signal 1 receptor	349	292	455	665.36	959.33	901.57
109399485	'LOC109399485'	mRNA	-0.551991	0.00731236	peroxisomal targeting signal 1 receptor-like	594	668	573	1193.64	975.67	1008.43
109397122	'LOC109397122'	mRNA	-0.882617	8.71177e-06	peroxisome biogenesis factor 1	162	141	173	351.9	349.31	332.99
109400740	'LOC109400740'	mRNA	-0.839876	0.00181739	pescadillo homolog	142	233	211	381.56	448.61	410.93
115271014	'LOC115271014'	mRNA	-4.49385	0.00229159	PHD and RING finger domain-containing protein 1-like	0	1	1	21	18	14
109408583	'LOC109408583'	mRNA	-2.28047	2.53897e-08	phenoloxidase 2-like	14	40	33	172.77	142.97	185.4
109430345	'LOC109430345'	mRNA	-0.8885	0.0050121	phenoloxidase-activating factor 1-like	93	100	95	153.05	214.2	263.57
109403379	'LOC109403379'	mRNA	-1.76838	0.0205035	phenoloxidase-activating factor 2	17	5	15	52.24	22.78	73.27
109403398	'LOC109403398'	mRNA	-1.62889	1.88238e-07	phenoloxidase-activating factor 2	49	64	64	206.35	168.11	271
109403395	'LOC109403395'	mRNA	-2.10178	3.22917e-08	phenoloxidase-activating factor 2-like	57	159	194	667.06	650.99	749.43
109416725	'LOC109416725'	mRNA	-1.9738	6.43289e-08	phenoloxidase-activating factor 2-like	31	32	34	126.36	120.76	203.22
115257390	'LOC115257390'	mRNA	-5.52395	0.00342645	phenoloxidase-activating factor 2-like	0	0	0	7.31	14.84	9.74
115257575	'LOC115257575'	mRNA	-2.11971	0.00093007	phenoloxidase-activating factor 2-like	76	25	15	137.07	136.92	325.18
115257879	'LOC115257879'	mRNA	-3.01504	1.63614e-21	phenoloxidase-activating factor 2-like	47	50	75	413.35	451.67	768.99
109405908	'LOC109405908'	mRNA	-1.41197	0.00940343	phenoloxidase-activating factor 3-like	68	66	17	175.83	161.96	144.42
109409469	'LOC109409469'	mRNA	-3.01458	1.66135e-16	phenoloxidase-activating factor 3-like	16	11	28	164.27	173.29	183.58
115256226	'LOC115256226'	mRNA	-2.17786	0.00598263	pheromone-binding protein-related protein 6-like	5	17	3	31.98	54.01	51.44
115263195	'LOC115263195'	mRNA	-1.09502	0.0123499	PH-interacting protein-like	139	74	212	477.5	253.8	322.2
109401458	'LOC109401458'	mRNA	-0.541482	0.0195197	phosphate carrier protein, mitochondrial	2454	1593	1762	3384.44	3538.47	3038.7
109406049	'LOC109406049'	mRNA	-3.29707	4.0933e-70	phosphatidate phosphatase LPIN3-like	175	238	202	2624.18	2197.25	2314.62
109409668	'LOC109409668'	mRNA	-1.4007	0.000201123	phosphatidate phosphatase LPIN3-like	90	190	85	387.82	414.75	349.38
109401912	'LOC109401912'	mRNA	-1.23049	0.00264225	phosphatidylglycerophosphatase and protein-tyrosine phosphatase 1	26	25	26	66	80	67
109417548	'LOC109417548'	mRNA	-0.872222	0.00957683	phosphatidylinositol 3-kinase 2-like	110	100	68	233.59	182.8	187.35
115266941	'LOC115266941'	mRNA	-1.68856	6.94839e-07	phosphatidylinositol 3-kinase 2-like	36	23	38	119	132	116
109420032	'LOC109420032'	mRNA	-0.818522	0.0155415	phosphatidylinositol glycan anchor biosynthesis class U protein	51	76	90	149	157	144
109412520	'LOC109412520'	mRNA	-1.53556	0.028701	phosphatidylinositol-glycan biosynthesis class F protein-like	8	15	6	31.85	33.73	36.83
109431247	'LOC109431247'	mRNA	-0.685794	0.00948574	phosphatidylserine synthase 1	173	139	215	277.13	379.16	339.88
109407943	'LOC109407943'	mRNA	-2.60991	1.57929e-08	phosphoglucomutase-like	65	72	49	170.06	677.26	506.21
109413837	'LOC109413837'	mRNA	-4.16825	4.86956e-26	phosphoglucomutase-like	36	66	24	1286.94	651.74	757.79
109401921	'LOC109401921'	mRNA	-1.08505	6.4136e-08	phosphoglycolate phosphatase 2	335	394	411	1105	918	823
109399254	'LOC109399254'	mRNA	-1.24708	7.60829e-05	phosphoglycolate phosphatase 2-like	54	74	53	144	191	174
115269658	'LOC115269658'	mRNA	-4.83199	0.0107716	phosphoglycolate phosphatase 2-like	0	0	1	13.09	4.23	19.66
109422874	'LOC109422874'	mRNA	-0.587679	0.0245774	phosphoinositide 3-kinase regulatory subunit 4	130	177	167	296.42	279.31	265.02
115264462	'LOC115264462'	mRNA	-0.972465	0.0327771	phosphoinositide 3-kinase regulatory subunit 4-like	33	22	29	54.98	69.05	71.02
115261023	'LOC115261023'	mRNA	-3.80951	6.73267e-35	phospholipase A1 member A-like	17	12	22	263	289	288
115253863	'LOC115253863'	mRNA	-2.81802	0.00223612	phospholipase A1 VesT1.02-like	2	8	1	25	42	26
109411329	'LOC109411329'	mRNA	-1.76078	9.85915e-10	phospholipid-transporting ATPase ID-like	137	201	278	956	641	846
109414063	'LOC109414063'	mRNA	-1.55897	3.26928e-10	phosphoribosyl pyrophosphate synthase-associated protein 2	105	150	101	408.38	424.33	411.71
115258019	'LOC115258019'	mRNA	-1.43396	1.65203e-08	phosphoribosyl pyrophosphate synthase-associated protein 2-like	113	101	82	331.62	343.67	271.29
109415959	'LOC109415959'	mRNA	-0.661939	0.0107807	phosphoribosylformylglycinamidine synthase-like	237	172	203	448.11	349.45	341.28
109432557	'LOC109432557'	mRNA	-0.977509	1.80178e-05	phosphorylated adapter RNA export protein-like	122	144	176	335.08	321.55	367.37
115255715	'LOC115255715'	mRNA	-2.35903	0.00407846	piggyBac transposable element-derived protein 3-like	7	2	9	18.05	39	51.95
109398643	'LOC109398643'	mRNA	-0.576191	0.015746	PIN2/TERF1-interacting telomerase inhibitor 1	481	400	590	1008	823	737
109417114	'LOC109417114'	mRNA	-0.676629	0.00324936	pinin-like	163	147	150	317.68	271.61	278.79
109402997	'LOC109402997'	mRNA	-1.45774	3.02976e-08	plasminogen activator inhibitor 1 RNA-binding protein-like	509	699	460	2274.88	1587	1565.51
109406097	'LOC109406097'	mRNA	-1.77867	1.89103e-24	plasminogen activator inhibitor 1 RNA-binding protein-like	781	827	920	2727.12	3896	3604.49
115263570	'LOC115263570'	mRNA	-3.06629	0.0180378	platelet-activating factor acetylhydrolase IB subunit beta homolog	0	7	0	20.79	23.34	28.2
109622250	'LOC109622250'	mRNA	-1.01244	0.011064	pleckstrin homology domain-containing family F member 1 homolog	70	69	158	240.35	199.59	258.4
109623305	'LOC109623305'	mRNA	-1.27534	3.47604e-25	plexin domain-containing protein 2	1011	961	970	2746.2	2851.26	2800.5
115266611	'LOC115266611'	mRNA	-0.939768	7.60108e-05	plexin-B-like	214	188	159	362.72	471.1	440.51
115258554	'LOC115258554'	mRNA	-1.69989	0.0175927	poly [ADP-ribose] polymerase tankyrase-like	6	9	8	35.12	22.99	31.68
109410428	'LOC109410428'	mRNA	-1.88863	0.0157036	poly(A) RNA polymerase, mitochondrial-like	3	8	12	22	33	45
109422962	'LOC109422962'	mRNA	-0.825438	0.00565478	poly(ADP-ribose) glycohydrolase-like	70	94	81	160	193	160
109412921	'LOC109412921'	mRNA	-0.455002	0.0132901	poly(U)-binding-splicing factor half pint-like	497	557	594	813.69	876.27	973.71
109425762	'LOC109425762'	mRNA	-1.1975	3.47684e-18	polyadenylate-binding protein 4-like	5294	4392	4678	11876.6	13710.9	13256.2
109404580	'LOC109404580'	mRNA	-0.946943	1.33667e-05	polycomb group protein Pc-like	187	142	197	434.87	387.74	369.1
109403049	'LOC109403049'	mRNA	-1.45478	2.53409e-07	polycomb group protein Psc	155	84	136	457	338	409
109623180	'LOC109623180'	mRNA	-2.38144	4.73076e-17	polycomb group protein Psc-like	43	37	33	257	204	233
109402643	'LOC109402643'	mRNA	-0.759341	0.00887281	polycomb protein Pcl	65	74	74	139	144	142
109405014	'LOC109405014'	mRNA	-1.40208	0.000127645	polycomb protein Scm	44	24	38	103.01	108.67	118.29
109401171	'LOC109401171'	mRNA	-1.69227	0.00123947	post-GPI attachment to proteins factor 2-like	11	13	13	42	51	48
115261645	'LOC115261645'	mRNA	-1.18009	0.00206292	potassium voltage-gated channel protein eag-like	67	41	85	214.3	133.28	163.91
115263151	'LOC115263151'	mRNA	-5.60403	1.7235e-05	potassium voltage-gated channel protein Shal-like	1	0	1	47.32	26.31	41.15
109430633	'LOC109430633'	mRNA	-0.683676	0.0117318	POU domain protein CF1A-like	125	124	191	286	284	258
109410234	'LOC109410234'	mRNA	-0.624034	0.0234794	PQ-loop repeat-containing protein 1	580	956	1050	1592.78	1665.5	1433.55
115268510	'LOC115268510'	mRNA	-2.95393	4.67721e-13	PR domain zinc finger protein 5-like	23	7	26	158	184.94	165.69
109424529	'LOC109424529'	mRNA	-6.22564	5.78471e-19	prefoldin subunit 3	0	5	1	205.85	165.47	160.05
115269446	'LOC115269446'	mRNA	-1.89695	0.00349128	prefoldin subunit 3-like	8	13	11	28.32	43.33	70.02
109404264	'LOC109404264'	mRNA	-1.78743	0.00433533	pre-miRNA 5'-monophosphate methyltransferase-like	10	6	19	36.89	48	57.42
109422030	'LOC109422030'	mRNA	-0.891496	0.00138062	pre-mRNA-processing factor 39	90	131	129	237.67	294.32	235.98
109417815	'LOC109417815'	mRNA	-0.351999	0.0246925	pre-mRNA-processing-splicing factor 8	1810	1483	1726	2434	2476	2629
109397239	'LOC109397239'	mRNA	-1.65446	2.72761e-08	pre-mRNA-splicing factor 18-like	36	41	53	153	152	176
109423883	'LOC109423883'	mRNA	-1.10911	7.29793e-05	pre-mRNA-splicing factor ATP-dependent RNA helicase DHX16-like	104	89	77	263.17	202.41	222.41
109427706	'LOC109427706'	mRNA	-0.820895	0.00195763	pre-mRNA-splicing factor ATP-dependent RNA helicase PRP16	157	249	236	473	404	460
109429897	'LOC109429897'	mRNA	-0.762547	0.000211979	pre-mRNA-splicing factor CWC22 homolog	180	146	173	337	335	324
115264596	'LOC115264596'	mRNA	-0.832422	6.97018e-08	pre-mRNA-splicing factor CWC22 homolog	1917	2277	2163	4657.97	4569.98	4128.5
109409312	'LOC109409312'	mRNA	-1.0434	0.0381167	pre-mRNA-splicing factor CWC25 homolog	30	30	17	70.62	61.27	57.25
115267770	'LOC115267770'	mRNA	-0.793952	0.0337499	pre-mRNA-splicing factor cwc25-like	51	45	56	104.75	123.94	83.82
109414744	'LOC109414744'	mRNA	-2.33641	0.000632235	pre-mRNA-splicing factor ISY1 homolog	6	10	6	26.16	63.73	43.06
109428465	'LOC109428465'	mRNA	-1.54263	7.12226e-08	pre-mRNA-splicing factor Slu7-like	44	47	61	188.42	157.96	175.52
109400083	'LOC109400083'	mRNA	-1.46983	0.000507235	pre-mRNA-splicing factor SPF27	21	19	33	78.45	89.21	70.38
109432314	'LOC109432314'	mRNA	-1.23453	1.31646e-07	pre-mRNA-splicing factor SYF1	89	75	106	249	247	250
109432147	'LOC109432147'	mRNA	-1.24276	5.94492e-05	prenylated Rab acceptor protein 1-like	121	135	99	230.94	404.27	363.07
115266907	'LOC115266907'	mRNA	-4.85478	6.60777e-13	pre-rRNA-processing protein ESF2-like	0	3	5	84.1	88.18	100.08
109429590	'LOC109429590'	mRNA	-1.46961	2.66208e-06	pre-rRNA-processing protein TSR1 homolog	37	38	56	130.06	151.92	145.87
109429371	'LOC109429371'	mRNA	-0.714097	0.00270971	PRKCA-binding protein-like	110	107	128	210.36	237.94	219.91
109423916	'LOC109423916'	mRNA	-1.31887	5.70866e-05	probable 26S proteasome non-ATPase regulatory subunit 3	76	70	148	263.16	318.36	275.07
115263964	'LOC115263964'	mRNA	-2.02973	0.0038936	probable 28S ribosomal protein S25, mitochondrial	6	5	8	35.9	31	25.49
109621260	'LOC109621260'	mRNA	-1.35728	0.000623655	probable 3',5'-cyclic phosphodiesterase pde-5	41	23	34	91.53	87.98	117.48
109397914	'LOC109397914'	mRNA	-1.46517	0.037672	probable 4-coumarate--CoA ligase 1	5	35	26	61	76	79
109406992	'LOC109406992'	mRNA	-3.95303	0.000247365	probable 4-coumarate--CoA ligase 1	2	1	1	25	28	20
109421248	'LOC109421248'	mRNA	-2.65545	2.09186e-33	probable 4-coumarate--CoA ligase 1	52	57	64	438	457	388
109406984	'LOC109406984'	mRNA	-1.58301	5.34618e-05	probable 4-coumarate--CoA ligase 3	39	68	31	171	172	149
109410717	'LOC109410717'	mRNA	-1.8382	4.11154e-24	probable asparagine synthetase [glutamine-hydrolyzing]	362	243	304	1240.71	1265.37	1318.04
109407947	'LOC109407947'	mRNA	-2.66367	7.2438e-07	probable ATP-dependent RNA helicase Dbp45A	6	10	12	59.46	94.2	56.91
109413832	'LOC109413832'	mRNA	-2.97132	5.7561e-13	probable ATP-dependent RNA helicase Dbp45A	10	12	12	112.54	104.8	98.09
109407511	'LOC109407511'	mRNA	-0.867296	0.0389394	probable ATP-dependent RNA helicase DDX27	52	66	38	94.63	109.86	135.95
109402884	'LOC109402884'	mRNA	-0.921791	0.0391703	probable ATP-dependent RNA helicase DDX46	25	41	37	87.12	67.99	76.51
115258600	'LOC115258600'	mRNA	-1.27878	1.3902e-06	probable ATP-dependent RNA helicase DDX47	131	131	92	380.35	309.84	327.4
109422747	'LOC109422747'	mRNA	-1.50665	5.89081e-05	probable ATP-dependent RNA helicase DDX55 homolog	23	29	35	85.14	111.47	95.52
109411982	'LOC109411982'	mRNA	-1.73083	2.08036e-22	probable ATP-dependent RNA helicase DDX56	281	220	228	999.3	958.36	894.36
115269430	'LOC115269430'	mRNA	-0.557288	0.0126011	probable ATP-dependent RNA helicase DDX56	170	160	199	304.7	285.64	326.64
109404488	'LOC109404488'	mRNA	-1.08271	0.000314534	probable ATP-dependent RNA helicase kurz	89	53	75	183	191	166
109403482	'LOC109403482'	mRNA	-1.76368	0.000380176	probable cardiolipin synthase (CMP-forming)	11	16	19	49.03	75.89	60.53
115262145	'LOC115262145'	mRNA	-1.61357	3.09176e-14	probable cationic amino acid transporter	204	233	341	885	932	974
109403463	'LOC109403463'	mRNA	-5.32722	0.000411212	probable chitinase 10	0	2	0	10	24	62
109408095	'LOC109408095'	mRNA	-11.7051	5.30507e-10	probable chitinase 10	0	0	0	132.08	1112.34	942.1
109400054	'LOC109400054'	mRNA	-0.960832	0.01419	probable cleavage and polyadenylation specificity factor subunit 2	37	71	69	146.64	143.56	117.07
109621621	'LOC109621621'	mRNA	-0.944814	0.0364955	probable cleavage and polyadenylation specificity factor subunit 2	29	54	40	105.98	101.86	74.56
109432717	'LOC109432717'	mRNA	-6.00931	0.000532895	probable cysteine--tRNA ligase, mitochondrial	0	0	0	8.99	15.63	19.94
109398900	'LOC109398900'	mRNA	-1.62831	8.37018e-06	probable cytochrome P450 28a5	35	36	23	111	107	126
109429260	'LOC109429260'	mRNA	-0.88288	0.000178855	probable cytochrome P450 28a5	331	276	476	789.54	708	838.22
115260167	'LOC115260167'	mRNA	-1.35034	4.66237e-13	probable cytochrome P450 28a5	444	605	498	1530.76	1636.51	1499.24
115260834	'LOC115260834'	mRNA	-1.33937	1.22635e-05	probable cytochrome P450 28a5	241	118	144	431.53	566.91	503.83
109402440	'LOC109402440'	mRNA	-1.38534	5.37617e-14	probable cytochrome P450 304a1	223	268	231	783.92	740.07	704.93
115257288	'LOC115257288'	mRNA	-1.37511	0.000574067	probable cytochrome P450 304a1	33	26	39	120	103	75
109400595	'LOC109400595'	mRNA	-4.34953	0.0370359	probable cytochrome P450 305a1	1	0	1	0	35.24	13.56
109418968	'LOC109418968'	mRNA	-0.991895	1.39242e-05	probable cytochrome P450 308a1	191	249	252	445.34	572.56	607.88
115269210	'LOC115269210'	mRNA	-1.98566	1.65274e-05	probable cytochrome P450 308a1	136	31	93	481.66	417.44	303.12
115268580	'LOC115268580'	mRNA	-5.82273	1.0227e-13	probable cytochrome P450 313a4	2	3	1	66	182	155
109397856	'LOC109397856'	mRNA	-0.681687	0.0438857	probable cytochrome P450 4ac1	262	241	245	299.49	637.45	483.32
109418973	'LOC109418973'	mRNA	-1.76833	1.31565e-07	probable cytochrome P450 4ac1	112	61	61	250.33	389.55	303.68
115264438	'LOC115264438'	mRNA	-1.94881	3.99184e-08	probable cytochrome P450 4d14	24	24	28	123.67	96.02	126.82
109398259	'LOC109398259'	mRNA	-1.07097	0.000507235	probable cytochrome P450 6a14	61	73	104	178.69	228.77	181.03
109421559	'LOC109421559'	mRNA	-0.512317	0.0443497	probable cytochrome P450 6a14	412	377	565	793	851	619
109623204	'LOC109623204'	mRNA	-2.147	4.02692e-11	probable cytochrome P450 6a14	43	35	33	143	226	212
109401940	'LOC109401940'	mRNA	-2.98238	7.65918e-19	probable cytochrome P450 6d4	42	36	22	280	401	256
109403845	'LOC109403845'	mRNA	-1.24429	1.79003e-11	probable cytochrome P450 9f2	2041	1897	2586	4848.95	6518.58	6796.02
109403928	'LOC109403928'	mRNA	-1.87217	0.0249638	probable cytochrome P450 9f2	3	28	10	42	51	87
109426410	'LOC109426410'	mRNA	-1.29587	3.82184e-06	probable cytochrome P450 9f2	57	76	77	176	200	232
109426411	'LOC109426411'	mRNA	-1.49523	0.000995374	probable cytochrome P450 9f2	30	44	18	93	117	99
109426413	'LOC109426413'	mRNA	-2.08344	2.46865e-11	probable cytochrome P450 9f2	40	43	27	174	180	198
109426414	'LOC109426414'	mRNA	-1.51002	0.00265179	probable cytochrome P450 9f2	21	67	33	112	137	162
109426416	'LOC109426416'	mRNA	-0.595562	0.00669867	probable cytochrome P450 9f2	880	1024	1170	1439.05	2093.42	1942.98
109426422	'LOC109426422'	mRNA	-6.23684	0.000323431	probable cytochrome P450 9f2	0	0	0	15.8	7	27.6
115254008	'LOC115254008'	mRNA	-2.18504	3.16276e-11	probable cytochrome P450 9f2	30	54	33	187.47	214.11	230.17
109399851	'LOC109399851'	mRNA	-0.500951	0.0264068	probable dolichyl pyrophosphate Glc1Man9GlcNAc2 alpha-1,3-glucosyltransferase	182	160	183	265.91	305.53	305
115260009	'LOC115260009'	mRNA	-1.77339	0.00796998	probable Dol-P-Man:Man(7)GlcNAc(2)-PP-Dol alpha-1,6-mannosyltransferase	9	16	7	48	54	28
115255452	'LOC115255452'	mRNA	-2.56915	3.82184e-06	probable E3 ubiquitin-protein ligase HERC3	20	7	6	85	74	72
109410081	'LOC109410081'	mRNA	-0.6767	0.0175579	probable elongation factor 1-delta	348	425	532	1042.89	731.77	672.49
115257903	'LOC115257903'	mRNA	-0.62864	8.07831e-05	probable elongation factor 1-delta	913	800	846	1380.2	1671.13	1615.47
109412435	'LOC109412435'	mRNA	-0.735528	0.0165659	probable enoyl-CoA hydratase	161	117	116	200	293	282
109419959	'LOC109419959'	mRNA	-1.4162	5.2066e-06	probable GDP-L-fucose synthase	58	76	48	179	217	180
115268809	'LOC115268809'	mRNA	-1.15461	0.000796895	probable glutamate--tRNA ligase, mitochondrial	56	53	45	138.97	161.85	106.93
109415331	'LOC109415331'	mRNA	-3.93295	1.60331e-05	probable Golgi SNAP receptor complex member 2	0	3	3	29.39	33.47	46.93
115254193	'LOC115254193'	mRNA	-2.1673	0.00413327	probable Golgi SNAP receptor complex member 2	6	10	5	38.87	54	20.44
109408612	'LOC109408612'	mRNA	-0.7454	0.00718753	probable histone-lysine N-methyltransferase CG1716	300	178	281	572.92	433.88	485.36
115262623	'LOC115262623'	mRNA	-0.403748	0.0292432	probable histone-lysine N-methyltransferase CG1716	418	406	468	719.08	631.12	660.64
115254871	'LOC115254871'	mRNA	-5.19993	0.0121597	probable inactive serine/threonine-protein kinase lvsG	0	0	0	4	12	8
109411640	'LOC109411640'	mRNA	-1.48749	9.77834e-05	probable isocitrate dehydrogenase [NAD] subunit alpha, mitochondrial	210	230	610	994.8	1212.14	1210.13
115254071	'LOC115254071'	mRNA	-1.24462	9.9458e-10	probable isocitrate dehydrogenase [NAD] subunit alpha, mitochondrial	469	358	330	1153.59	1053.69	1029.78
109405416	'LOC109405416'	mRNA	-0.586368	0.0351123	probable maleylacetoacetate isomerase 2	90	99	106	158.4	189.33	175.48
109426035	'LOC109426035'	mRNA	-0.642469	0.0266598	probable maltase	286	365	268	533	464	702
109400603	'LOC109400603'	mRNA	-0.670345	0.0313542	probable medium-chain specific acyl-CoA dehydrogenase, mitochondrial	1391	1052	1584	1634.69	3358.31	2543.81
109411223	'LOC109411223'	mRNA	-1.07885	0.00278956	probable methylmalonate-semialdehyde dehydrogenase [acylating], mitochondrial	465	429	254	601.19	1195.84	1093.96
109417980	'LOC109417980'	mRNA	-0.605076	0.00543973	probable multidrug resistance-associated protein lethal(2)03659	270	323	280	457.7	551.93	562.77
115255803	'LOC115255803'	mRNA	-0.571902	0.0197089	probable nucleoporin Nup54	300	192	275	430.63	473.31	436.3
109401632	'LOC109401632'	mRNA	-0.913766	5.81574e-05	probable phospholipid-transporting ATPase IA	516	358	645	1137.1	1148.85	1061.89
115257360	'LOC115257360'	mRNA	-1.1178	1.48011e-14	probable phospholipid-transporting ATPase IA	704	756	909	2006.9	1985.15	2053.11
109428453	'LOC109428453'	mRNA	-0.893859	0.0302819	probable phospholipid-transporting ATPase IF	57	80	74	96	195	173
109621964	'LOC109621964'	mRNA	-0.910123	0.0314279	probable phospholipid-transporting ATPase IIA	54	107	78	207.79	127.74	197.36
109415631	'LOC109415631'	mRNA	-0.997984	0.000140485	probable phosphorylase b kinase regulatory subunit alpha	99	100	78	220.68	224.09	210.88
109423534	'LOC109423534'	mRNA	-0.515382	0.0476007	probable phosphoserine aminotransferase	460	362	299	609	657	629
109412496	'LOC109412496'	mRNA	-0.919926	0.0296399	probable prefoldin subunit 2	38	69	76	104.95	137.93	167.89
109399511	'LOC109399511'	mRNA	-0.915163	0.00017236	probable prefoldin subunit 4	109	140	154	286	332	277
109398470	'LOC109398470'	mRNA	-5.60059	2.66839e-27	probable salivary secreted peptide	4	8	2	184	311	311
109623125	'LOC109623125'	mRNA	-4.94183	0.0110431	probable salivary secreted peptide	0	0	1	6.4	5.86	28.14
115263511	'LOC115263511'	mRNA	-6.37375	7.19426e-05	probable salivary secreted peptide	0	0	0	14.6	19.14	21.86
109421066	'LOC109421066'	mRNA	-1.78274	1.54395e-13	probable serine hydrolase	112	79	111	331.86	429.28	462.51
109429594	'LOC109429594'	mRNA	-1.98907	6.88462e-06	probable serine hydrolase	15	18	18	63.73	101.97	75.62
115253502	'LOC115253502'	mRNA	-1.74196	0.00807325	probable serine hydrolase	10	12	6	41.22	42.03	28.14
115253738	'LOC115253738'	mRNA	-0.574009	0.0247382	probable serine/threonine-protein kinase DDB_G0282963	179	134	176	270.51	326.79	260.65
109413581	'LOC109413581'	mRNA	-0.835616	0.00265328	probable serine/threonine-protein kinase ndrD	171	112	190	349.22	282.91	357.07
109404947	'LOC109404947'	mRNA	-3.96971	3.66446e-17	probable small nuclear ribonucleoprotein Sm D1	3	11	8	133.5	154.59	120.57
109401304	'LOC109401304'	mRNA	-2.48578	8.01985e-05	probable sulfite oxidase, mitochondrial	5	7	6	36	43	40
109400801	'LOC109400801'	mRNA	-2.22427	6.90779e-07	probable tubulin polyglutamylase TTLL1	18	14	12	64.27	95.07	84.6
109406727	'LOC109406727'	mRNA	-3.0558	1.00059e-79	probable ubiquitin carboxyl-terminal hydrolase FAF	347	270	280	3081	2756	2950
115268035	'LOC115268035'	mRNA	-0.856891	0.00645176	probable Ufm1-specific protease 2	73	69	105	146.94	176.42	203.45
109423244	'LOC109423244'	mRNA	-1.34507	0.00071896	probable WRKY transcription factor protein 1	38	51	30	139.1	95.16	124.39
109401133	'LOC109401133'	mRNA	-1.48165	0.00104917	proclotting enzyme-like	70	21	48	128.4	164.74	163.64
109425420	'LOC109425420'	mRNA	-8.45491	3.0233e-10	pro-corazonin	0	0	0	85.81	75.2	68.88
109427921	'LOC109427921'	mRNA	-0.776471	0.000293877	profilin	501	613	712	1012.25	1281.98	1390.36
115266621	'LOC115266621'	mRNA	-1.8354	9.89053e-17	programmed cell death 6-interacting protein-like	254	341	223	1099	1217	1148
109421631	'LOC109421631'	mRNA	-0.626741	0.003801	programmed cell death protein 10	178	166	180	321.7	345.25	287.49
109413669	'LOC109413669'	mRNA	-1.58691	1.13235e-06	programmed cell death protein 7	41	31	49	119.32	163.62	145.13
109412653	'LOC109412653'	mRNA	-1.40705	1.89777e-05	prohibitin-2	92	196	168	377.61	503	551.6
109428936	'LOC109428936'	mRNA	-1.02324	3.84037e-06	pro-interleukin-16-like	118	108	148	285	319	289
115257286	'LOC115257286'	mRNA	-2.18444	4.6605e-05	proline-, glutamic acid- and leucine-rich protein 1-like	11	11	13	65.68	41.88	81.9
115265077	'LOC115265077'	mRNA	-7.13871	2.60407e-06	proline-rich extensin-like protein EPR1	0	0	0	16.25	45.15	31.25
115267466	'LOC115267466'	mRNA	-5.44024	0.000689083	proline-rich extensin-like protein EPR1	0	0	1	18.79	19.67	18.26
109402745	'LOC109402745'	mRNA	-10.2417	0.000170957	proline-rich proteoglycan 2-like	0	0	0	7	326.32	460.41
109421883	'LOC109421883'	mRNA	-0.696667	8.16229e-05	prolyl 4-hydroxylase subunit alpha-1-like	489	428	606	925.63	1016.15	956.91
115262792	'LOC115262792'	mRNA	-2.31351	2.84173e-13	prolyl 4-hydroxylase subunit alpha-1-like	32	22	46	183.78	194.78	205.09
115253442	'LOC115253442'	mRNA	-0.670641	0.00118485	prominin-1-like	514	426	504	1050.1	879.47	772.06
109421839	'LOC109421839'	mRNA	-1.93604	0.0470867	prostaglandin reductase 1-like	19	4	3	18.44	40.02	60.77
115260627	'LOC115260627'	mRNA	-1.00278	0.0148511	prostaglandin reductase 1-like	28	35	30	71.44	69.68	80.98
109424324	'LOC109424324'	mRNA	-1.64011	7.66523e-05	prostatic acid phosphatase-like	22	25	20	65.94	92.93	90.78
109399669	'LOC109399669'	mRNA	-1.06476	2.77711e-07	proteasome subunit beta type-7-like	197	219	255	480.04	642.69	531.62
109421918	'LOC109421918'	mRNA	-1.57371	3.69491e-10	proteasome-associated protein ECM29 homolog	65	62	76	264.9	213.06	233.92
109421521	'LOC109421521'	mRNA	-1.24997	1.62726e-09	protein ABHD11	247	310	389	849	967	828
109399512	'LOC109399512'	mRNA	-1.77803	3.85045e-15	protein ABHD1-like	184	215	143	781.82	705.35	716.73
109432525	'LOC109432525'	mRNA	-1.63374	3.66926e-25	protein abrupt-like	229	239	226	816.14	856.1	869.37
115255035	'LOC115255035'	mRNA	-2.29953	3.73765e-06	protein ANTAGONIST OF LIKE HETEROCHROMATIN PROTEIN 1-like	14	18	7	78.98	83.96	67.03
115260339	'LOC115260339'	mRNA	-7.36861	7.76985e-07	protein ANTAGONIST OF LIKE HETEROCHROMATIN PROTEIN 1-like	0	0	0	55	21	31
109398732	'LOC109398732'	mRNA	-2.31932	0.00556888	protein apterous-like	11	2	3	33.33	30.8	31.41
115258888	'LOC115258888'	mRNA	-1.0632	0.0270851	protein arginine N-methyltransferase 5-like	25	17	32	66.16	60.46	55.31
109412015	'LOC109412015'	mRNA	-1.20201	0.0442033	protein arginine N-methyltransferase 6	15	23	14	34.45	47.99	61.55
109413765	'LOC109413765'	mRNA	-0.607599	0.000362446	protein arginine N-methyltransferase 9-like	499	509	512	804.65	995.17	934.33
109413546	'LOC109413546'	mRNA	-0.761712	3.79667e-05	protein argonaute-2-like	206	183	217	395.66	415.64	399.8
109411297	'LOC109411297'	mRNA	-0.945751	0.00987208	protein argonaute-3	76	156	104	275.45	218.67	274.33
109430960	'LOC109430960'	mRNA	-0.589633	0.0406661	protein artichoke-like	228	259	261	363	386	579
115256970	'LOC115256970'	mRNA	-4.71567	8.96535e-28	protein artichoke-like	7	24	12	474.95	288.53	577.4
109398723	'LOC109398723'	mRNA	-2.05282	0.00219405	protein borderless-like	425	502	135	1951.6	1821.1	1506.72
109406936	'LOC109406936'	mRNA	-0.861001	3.07587e-07	protein borderless-like	964	966	856	1752.71	2123.71	2108.67
115253527	'LOC115253527'	mRNA	-2.32722	7.23584e-12	protein borderless-like	210	438	177	1697.68	1643.19	1609.6
109400093	'LOC109400093'	mRNA	-0.575787	0.00067855	protein bric-a-brac 2-like	506	440	594	895.07	895.05	905.07
115258222	'LOC115258222'	mRNA	-1.46663	7.35617e-08	protein bunched, class 2/F/G isoform-like	50	62	57	177.74	174.64	200.88
109397118	'LOC109397118'	mRNA	-0.746202	0.0342994	protein C12orf4 homolog	83	146	96	197	239	211
115253431	'LOC115253431'	mRNA	-2.48581	5.85708e-11	protein canopy homolog 4-like	17	19	27	119.85	177.44	119.48
115265560	'LOC115265560'	mRNA	-2.58393	3.16727e-21	protein catecholamines up-like	54	31	40	287.74	318	277.17
109424846	'LOC109424846'	mRNA	-1.52428	1.38344e-07	protein cereblon homolog	51	81	64	236	203	227
109406861	'LOC109406861'	mRNA	-1.88253	1.43839e-14	protein cramped	77	74	71	319.51	273.56	373.08
115259454	'LOC115259454'	mRNA	-7.62411	2.55591e-07	protein cramped-like	0	0	0	60.49	49.56	19.95
109424155	'LOC109424155'	mRNA	-1.16604	2.61732e-10	protein cueball	201	229	208	592.44	540.17	557.64
115271018	'LOC115271018'	mRNA	-6.40826	1.14202e-07	protein CutA homolog	1	0	1	54.49	77.04	69.73
109408300	'LOC109408300'	mRNA	-0.921888	0.000351261	protein D3-like	380	250	385	586	912	761
109417893	'LOC109417893'	mRNA	-3.66568	0.000928014	protein dachsous-like	1	4	1	10	30	51
109422972	'LOC109422972'	mRNA	-1.95282	0.0440979	protein deltex-like	2	6	4	15.33	18.34	22.15
109412652	'LOC109412652'	mRNA	-0.86544	0.00576498	protein diaphanous-like	115	108	100	293.46	181.27	219.94
109423762	'LOC109423762'	mRNA	-1.12891	0.00383207	protein downstream neighbor of son homolog	41	31	41	120.95	87.49	83.7
109623308	'LOC109623308'	mRNA	-1.28853	0.0400016	protein DPCD-like	9	22	16	40.92	58.59	38.17
109426343	'LOC109426343'	mRNA	-1.55663	7.32143e-28	protein elav-like	1100	1034	1202	4264	3608	3663
109406316	'LOC109406316'	mRNA	-1.19319	3.26262e-13	protein ELYS homolog	246	228	231	635.16	622.39	643.42
115261490	'LOC115261490'	mRNA	-0.785565	0.0123558	protein ELYS homolog	65	63	76	123.84	163.61	128.58
109415447	'LOC109415447'	mRNA	-0.694207	0.0103987	protein eyes shut	112	93	112	223	204	176
109399999	'LOC109399999'	mRNA	-1.66951	0.0226156	protein FAM117A-like	17	3	12	37.54	36.55	46.7
109416474	'LOC109416474'	mRNA	-0.852116	2.82836e-13	protein FAM133A	3496	3200	3824	7148	7781	7411
109407409	'LOC109407409'	mRNA	-0.479482	0.014742	protein FAM13A-like	1343	1245	1635	1918.41	2601.52	2404.17
109408395	'LOC109408395'	mRNA	-0.900154	0.00067855	protein FAM160B1-like	93	137	144	277.64	279.62	266.37
109419329	'LOC109419329'	mRNA	-0.93815	0.000273478	protein FAM177A1-like	96	87	131	215.73	241.2	250.76
109423363	'LOC109423363'	mRNA	-0.752509	1.37732e-05	protein FAM91A1	355	282	337	623	669	639
115253495	'LOC115253495'	mRNA	-1.57909	5.44287e-09	protein fem-1 homolog C-like	73	67	56	261	220	210
109397100	'LOC109397100'	mRNA	-0.676338	0.0333917	protein germ cell-less-like	123	125	85	228.91	205.43	197.87
109417032	'LOC109417032'	mRNA	-1.67794	0.000246012	protein grindelwald-like	16	18	31	63.09	99.49	82.26
115259164	'LOC115259164'	mRNA	-1.91177	0.00722564	protein grindelwald-like	20	11	3	53.91	45.51	54.74
109430492	'LOC109430492'	mRNA	-1.94979	0.00687154	protein HGH1 homolog	18	4	7	33.62	54.54	45.7
109400003	'LOC109400003'	mRNA	-1.32539	9.94854e-10	protein HID1	125	137	140	452.92	379.2	355.12
109422443	'LOC109422443'	mRNA	-0.551673	0.00265297	protein HID1-like	341	295	357	516.04	600.09	597.1
109411680	'LOC109411680'	mRNA	-1.02413	0.00464821	protein HIRA homolog	45	37	50	124.97	91.87	100.73
109424864	'LOC109424864'	mRNA	-1.06213	9.82516e-07	protein ILRUN	147	127	166	392	369	318
109430927	'LOC109430927'	mRNA	-0.817401	5.5321e-05	protein I'm not dead yet-like	736	625	881	1247.5	1727.26	1668.34
115259273	'LOC115259273'	mRNA	-0.59057	0.0477582	protein I'm not dead yet-like	304	401	274	456.69	660.86	635.37
115270217	'LOC115270217'	mRNA	-4.89434	0.00104555	protein immune deficiency-like	0	1	1	20.59	10.21	40.8
115270241	'LOC115270241'	mRNA	-2.44191	0.0128593	protein immune deficiency-like	7	1	8	44.45	46	11.09
109416492	'LOC109416492'	mRNA	-0.640849	0.0310245	protein inturned-like	102	85	117	177.54	218.01	162.24
115258577	'LOC115258577'	mRNA	-1.04575	0.0411056	protein IWS1 homolog	183	318	81	403.21	563.66	479.77
109623144	'LOC109623144'	mRNA	-0.456979	0.0197198	protein KIAA0100	640	543	788	1097	1067	1008
109432531	'LOC109432531'	mRNA	-0.613528	2.54519e-06	protein kinase C and casein kinase II substrate protein 3-like	1651	1504	1582	2690.74	2978.13	2876.58
109400785	'LOC109400785'	mRNA	-0.942372	0.00770627	protein kinase C-binding protein NELL2-like	127	62	114	269.97	204.03	208.01
109428420	'LOC109428420'	mRNA	-1.35577	3.97949e-15	protein lava lamp-like	1348	1095	1608	4387	3650	4108
109422423	'LOC109422423'	mRNA	-4.4702	0.0241379	protein lethal(2)essential for life	0	5	4	8.74	30.62	199.58
115259992	'LOC115259992'	mRNA	-3.24527	0.0136507	protein lethal(2)essential for life-like	0	8	5	6.32	21.63	120.47
115265016	'LOC115265016'	mRNA	-2.69788	0.0275324	protein lethal(2)essential for life-like	3	5	5	2.68	34.47	64.58
115265018	'LOC115265018'	mRNA	-3.38752	0.00265512	protein lethal(2)essential for life-like	7	7	1	4.53	81.4	104.14
109408640	'LOC109408640'	mRNA	-1.63778	1.62261e-08	protein lifeguard 1	106	81	103	248.34	365.51	450.77
109622167	'LOC109622167'	mRNA	-1.05645	1.95317e-06	protein lifeguard 1	193	205	174	538.48	438.04	428.99
115254261	'LOC115254261'	mRNA	-2.23238	3.89216e-43	protein lifeguard 1-like	340	271	272	1618.18	1690.44	1585.24
109408723	'LOC109408723'	mRNA	-2.29176	6.60979e-07	protein LTO1 homolog	13	10	23	105.67	78.21	80.22
109410756	'LOC109410756'	mRNA	-0.671664	5.99227e-05	protein LTV1 homolog	1434	1217	1308	2734	2474	2216
109401394	'LOC109401394'	mRNA	-0.724764	0.022433	protein madd-4	94	153	130	240.11	216.12	280.61
115262872	'LOC115262872'	mRNA	-2.42238	4.85422e-06	protein maelstrom homolog	20	6	17	117.26	65.21	87.16
109427437	'LOC109427437'	mRNA	-2.77266	3.92237e-11	protein mesh	12	15	20	92	125	161
109417726	'LOC109417726'	mRNA	-0.632997	0.00393721	protein MON2 homolog	445	620	677	1089	1028	1062
109423260	'LOC109423260'	mRNA	-0.779128	0.0156515	protein MTO1 homolog, mitochondrial	87	61	63	133	149	145
109405699	'LOC109405699'	mRNA	-1.32408	0.00400464	protein naked cuticle homolog	25	24	36	111.95	62.61	76.86
109429177	'LOC109429177'	mRNA	-0.968668	7.35503e-07	protein NASP homolog	176	173	181	420.29	436.64	366.04
109421438	'LOC109421438'	mRNA	-1.36117	1.07358e-05	protein nessun dorma	41	51	58	172.76	142.76	139.68
109432536	'LOC109432536'	mRNA	-1.74169	0.0276188	protein nessun dorma-like	41	6	9	54.24	73.24	94.32
109412063	'LOC109412063'	mRNA	-1.52784	3.39851e-05	protein NRDE2 homolog	29	27	50	108.31	134.49	116.39
109432873	'LOC109432873'	mRNA	-1.48945	2.49159e-06	protein numb-like	76	142	88	365.84	298.97	356.53
115253996	'LOC115253996'	mRNA	-2.55378	6.30451e-24	protein O-GlcNAcase-like	80	57	61	367.03	536.03	469.5
115257574	'LOC115257574'	mRNA	-2.39337	1.58696e-07	protein O-GlcNAcase-like	18	11	11	73.62	100.5	75.28
109432569	'LOC109432569'	mRNA	-1.44622	3.90626e-05	protein O-glucosyltransferase 2-like	61	31	44	127	160	149
115266805	'LOC115266805'	mRNA	-2.10986	0.00202077	protein O-mannosyl-transferase TMTC2-like	7	8	5	37.3	26.08	39.3
115266807	'LOC115266807'	mRNA	-1.36746	1.39908e-06	protein O-mannosyl-transferase TMTC2-like	179	98	122	451.42	353.57	406.18
109433177	'LOC109433177'	mRNA	-1.42447	0.00441668	protein OSCP1-like	12	18	22	58.12	50.52	56.45
109400979	'LOC109400979'	mRNA	-1.13007	0.00389981	protein PAT1 homolog 1	34	31	30	87.51	70.44	88.4
109419246	'LOC109419246'	mRNA	-0.933358	0.00215785	protein peste	298	342	209	481.65	751.04	697.02
115264219	'LOC115264219'	mRNA	-1.59316	5.64016e-10	protein peste-like	118	160	175	413.35	652.96	547.98
109410084	'LOC109410084'	mRNA	-0.71358	0.0243586	protein Peter pan-like	57	70	69	121.72	133.44	125.73
109414742	'LOC109414742'	mRNA	-1.86709	9.21643e-07	protein phosphatase 1 regulatory subunit 21-like	36	31	29	108.59	189.4	117.21
109427581	'LOC109427581'	mRNA	-1.41696	6.60017e-09	protein phosphatase 1B	131	132	197	546.81	407.73	485.66
109401893	'LOC109401893'	mRNA	-0.584876	0.00496278	protein phosphatase 1H	220	271	252	440.82	446.59	429.59
109398247	'LOC109398247'	mRNA	-0.434881	0.0430552	protein phosphatase 1L-like	499	517	542	671.41	912.39	902.19
109407649	'LOC109407649'	mRNA	-1.0426	0.0195867	protein phyllopod	29	53	59	146	96	99
109423385	'LOC109423385'	mRNA	-0.888206	1.47012e-06	protein polybromo-1-like	451	480	631	1211	1063	1118
109411637	'LOC109411637'	mRNA	-1.2383	4.49241e-06	protein prenyltransferase alpha subunit repeat-containing protein 1-B-like	83	70	109	271.36	213.35	240.92
115254970	'LOC115254970'	mRNA	-0.589389	0.00980233	protein PRRC1-like	159	163	190	276.15	339.02	292.88
109428419	'LOC109428419'	mRNA	-1.01627	0.000159419	protein retinal degeneration B-like	692	692	1122	2442	1543	1931
109400045	'LOC109400045'	mRNA	-0.989811	0.0208541	protein roadkill	525	161	259	659.77	763.57	784.31
115253583	'LOC115253583'	mRNA	-1.39737	3.56808e-10	protein roadkill-like	528	626	708	2382.69	1544.56	1833.38
109432816	'LOC109432816'	mRNA	-2.09066	1.66986e-13	protein ROP-like	495	292	582	1564.57	2575.15	2688.51
115261546	'LOC115261546'	mRNA	-0.922088	3.84578e-07	protein ROP-like	1365	975	1454	2990.43	2732.34	2703.79
115261573	'LOC115261573'	mRNA	-4.67097	1.29643e-100	protein ROP-like	68	56	72	2298.5	1996.25	1570.85
109408472	'LOC109408472'	mRNA	-3.09289	0.000197597	protein RRNAD1-like	4	4	1	32	31	28
109401464	'LOC109401464'	mRNA	-0.956954	0.006297	protein RRP5 homolog	69	42	51	130.86	127.33	113.06
109428598	'LOC109428598'	mRNA	-3.02159	0.00404823	protein sax-3-like	2	0	5	21.05	20.93	25.06
109428969	'LOC109428969'	mRNA	-0.838019	0.0395537	protein sax-3-like	58	35	56	124.88	87.57	101.04
109411085	'LOC109411085'	mRNA	-1.76206	0.020327	protein SCAI-like	25	2	27	78.64	64.82	70.31
109425587	'LOC109425587'	mRNA	-1.07869	4.31552e-08	protein scylla-like	1434	1907	1822	4512.65	4766.14	3587.92
115253653	'LOC115253653'	mRNA	-1.31315	3.31147e-21	protein scylla-like	1206	1151	1200	3473.6	3813.63	3132.58
109428232	'LOC109428232'	mRNA	-1.47871	9.13536e-06	protein SDA1 homolog	69	49	79	149.65	236.92	260.13
109407637	'LOC109407637'	mRNA	-2.79167	6.34849e-20	protein SERAC1-like	74	95	47	709.21	503.38	563.09
115254151	'LOC115254151'	mRNA	-0.474902	0.0121231	protein SET-like	263	274	284	427.65	470.69	448.64
109403076	'LOC109403076'	mRNA	-5.55404	2.49236e-05	protein SHQ1 homolog	0	0	2	32.74	30.4	48.75
109408559	'LOC109408559'	mRNA	-2.53244	1.90329e-08	protein sickie-like	30	8	18	126	121	133
109403559	'LOC109403559'	mRNA	-1.80311	8.33159e-05	protein sidekick	14	44	46	155.12	141.14	131.27
109431959	'LOC109431959'	mRNA	-2.20506	2.55733e-11	protein sidekick-2-like	24	34	25	164.26	146.3	142.91
115265659	'LOC115265659'	mRNA	-0.564081	0.029139	protein sidekick-2-like	270	382	281	569.41	524.58	540.17
109430273	'LOC109430273'	mRNA	-1.10443	6.29228e-12	protein similar-like	531	400	519	1202.39	1213.42	1249.38
109621961	'LOC109621961'	mRNA	-2.47744	1.6953e-06	protein SMG5-like	19	61	16	223.45	175.61	243.12
109433204	'LOC109433204'	mRNA	-2.969	0.0107378	protein snakeskin	2	4	0	25	16	15
109414791	'LOC109414791'	mRNA	-1.44794	4.74716e-08	protein SON-like	97	108	98	403.1	299.17	272.59
109397778	'LOC109397778'	mRNA	-0.85729	0.0269836	protein spitz-like	74	43	55	144.64	104.45	118.12
109405354	'LOC109405354'	mRNA	-0.906181	0.00548995	protein spitz-like	61	69	78	185.13	127.09	146.47
109428789	'LOC109428789'	mRNA	-1.02073	0.0337764	protein spitz-like	32	68	41	136.36	84.55	119.13
109433229	'LOC109433229'	mRNA	-0.402107	0.0481829	protein split ends	3042	2380	2845	4631.28	3640.87	4567.49
109404936	'LOC109404936'	mRNA	-0.849527	1.1751e-08	protein still life, isoform SIF type 1-like	2115	1967	2014	4780.72	4153.2	4005.65
109413217	'LOC109413217'	mRNA	-0.396735	0.0147046	protein stoned-A	1807	1870	2074	3220	2729	2957
115260625	'LOC115260625'	mRNA	-2.19221	3.81636e-07	protein suppressor of forked-like	33	29	14	100.61	157.95	156.47
109428779	'LOC109428779'	mRNA	-1.05241	6.29537e-08	protein suppressor of sable-like	263	261	228	667.22	611.66	563.41
109411178	'LOC109411178'	mRNA	-0.487013	0.00514751	protein suppressor of white apricot	512	429	505	725.19	838.98	823.05
109429639	'LOC109429639'	mRNA	-1.64178	6.12188e-07	protein takeout	76	60	41	220	250	184
109427008	'LOC109427008'	mRNA	-4.01698	0.00071278	protein takeout-like	0	5	0	47.39	34.61	16.08
109432987	'LOC109432987'	mRNA	-2.95624	1.31945e-28	protein takeout-like	90	97	178	944	1314	1056
109423799	'LOC109423799'	mRNA	-0.789396	0.000265194	protein tamozhennic-like	456	444	363	861.29	976.5	745.48
115270265	'LOC115270265'	mRNA	-1.6536	0.000902403	protein tamozhennic-like	34	56	100	180.07	153.15	365.93
115270274	'LOC115270274'	mRNA	-1.04948	5.73213e-05	protein tamozhennic-like	123	97	115	232.64	333.35	252.59
109429137	'LOC109429137'	mRNA	-1.45958	2.31247e-13	protein tipE	195	219	189	722	583	652
115253599	'LOC115253599'	mRNA	-0.549882	0.00251915	protein tipE-like	991	788	847	1636.09	1415.84	1475.5
109427433	'LOC109427433'	mRNA	-1.36642	6.8772e-06	protein tiptop	44	46	61	167.3	134.51	156.78
109402615	'LOC109402615'	mRNA	-2.79595	2.58155e-11	protein toll-like	31	14	13	124	176	176
109402626	'LOC109402626'	mRNA	-2.39898	1.27611e-20	protein toll-like	215	111	132	861.14	985.2	1000.21
109402627	'LOC109402627'	mRNA	-4.3561	1.60807e-13	protein toll-like	6	5	1	84.86	95.8	112.79
115263293	'LOC115263293'	mRNA	-0.500703	0.0290834	protein transport protein Sec24A-like	1055	886	796	1748.36	1443.23	1378.85
109397524	'LOC109397524'	mRNA	-0.853128	0.000311801	protein transport protein Sec61 subunit alpha	408	364	273	752.5	691.18	791.37
109419733	'LOC109419733'	mRNA	-0.560227	0.00559766	protein tyrosine phosphatase type IVA 1	984	988	825	1658.35	1438.38	1778.62
109420492	'LOC109420492'	mRNA	-0.779614	0.000214214	protein tyrosine phosphatase type IVA 1-like	1267	851	1293	2556.65	2100.62	2202.38
109411071	'LOC109411071'	mRNA	-1.5699	1.6194e-07	protein ultraspiracle homolog	90	149	84	360.26	416.49	364.88
115267323	'LOC115267323'	mRNA	-1.19079	2.53868e-08	protein ultraspiracle homolog	129	171	171	438.74	430.51	399.12
109403279	'LOC109403279'	mRNA	-0.40085	0.0483038	protein unc-45 homolog B-like	271	238	260	385.63	408.56	403.22
109414140	'LOC109414140'	mRNA	-1.15674	0.00413625	protein unc-50 homolog	56	32	43	92.95	148.2	104.71
109432309	'LOC109432309'	mRNA	-1.89902	1.00937e-11	protein unzipped-like	44	50	75	250.52	225.39	264.01
109432310	'LOC109432310'	mRNA	-0.987861	3.44861e-06	protein unzipped-like	249	189	276	551.48	494.61	616.99
115262192	'LOC115262192'	mRNA	-1.64653	0.0440979	protein Vhl-like	4	5	16	27.6	28.28	36.46
109409459	'LOC109409459'	mRNA	-0.892062	2.0176e-05	protein virilizer-like	141	147	184	325.4	363.78	342.17
115256829	'LOC115256829'	mRNA	-1.19812	0.000204555	protein virilizer-like	83	89	94	321.6	183.22	213.83
109404800	'LOC109404800'	mRNA	-1.75315	0.0142145	protein Wnt-1-like	4	9	17	44.45	30.2	44.76
109414433	'LOC109414433'	mRNA	-1.46217	0.00464196	protein Wnt-5	28	17	44	78.34	71.23	137.44
115266336	'LOC115266336'	mRNA	-1.10589	0.000944742	protein Wnt-5-like	149	98	86	348.88	238.58	259.49
109418682	'LOC109418682'	mRNA	-1.65428	3.13994e-07	protein yellow-like	61	35	80	218	203.19	226.2
109423541	'LOC109423541'	mRNA	-1.16615	9.39194e-08	protein YIPF1	165	116	171	380	427	384
115253551	'LOC115253551'	mRNA	-1.02539	0.0144964	protein yippee-like CG15309	78	93	57	258.96	148.05	143.45
115260579	'LOC115260579'	mRNA	-0.962691	0.0191755	protein-L-isoaspartate(D-aspartate) O-methyltransferase-like	267	90	152	356.83	407.24	402.25
109429495	'LOC109429495'	mRNA	-1.35388	0.00176854	protein-S-isoprenylcysteine O-methyltransferase-like	24	39	26	104.04	72.98	93.15
109425370	'LOC109425370'	mRNA	-1.87245	2.70356e-07	proteoglycan 4-like	25	44	32	117	153	168
115264385	'LOC115264385'	mRNA	-5.35619	0.00139582	proteoglycan 4-like	0	1	0	10.64	16.71	26.67
109621537	'LOC109621537'	mRNA	-1.2476	2.13692e-17	proteoglycan Cow-like	971	969	920	2893.09	2540.75	2575.08
109432368	'LOC109432368'	mRNA	-1.79915	0.00640586	proton channel OtopLc	6	11	12	27.35	39.08	53.81
109402171	'LOC109402171'	mRNA	-3.92936	5.08208e-33	proton-associated sugar transporter A	15	11	16	230	273	250
109433016	'LOC109433016'	mRNA	-2.08866	9.76142e-06	proton-coupled amino acid transporter 1-like	17	13	13	53	86	77
109404870	'LOC109404870'	mRNA	-3.18941	2.04153e-79	proton-coupled amino acid transporter-like protein CG1139	499	412	389	4262.49	5296.73	4450.69
109621808	'LOC109621808'	mRNA	-0.39919	0.0330613	proton-coupled amino acid transporter-like protein CG1139	384	438	426	648.55	654.81	639
115254025	'LOC115254025'	mRNA	-1.10075	1.1864e-06	proton-coupled amino acid transporter-like protein CG1139	1269	828	1450	2864.65	3429.1	2611.9
115258651	'LOC115258651'	mRNA	-1.93169	1.35319e-17	proton-coupled amino acid transporter-like protein CG1139	274	209	216	796.17	1134.15	1219.25
115264559	'LOC115264559'	mRNA	-1.1658	3.30653e-08	proton-coupled amino acid transporter-like protein CG1139	111	129	143	316	359	337
109417297	'LOC109417297'	mRNA	-4.1252	1.02079e-67	proton-coupled amino acid transporter-like protein pathetic	93	125	70	1786.01	2233.54	1952.65
109417298	'LOC109417298'	mRNA	-1.05294	0.000778895	proton-coupled amino acid transporter-like protein pathetic	291	145	180	414.99	545.46	547.35
109426660	'LOC109426660'	mRNA	-2.01601	0.00178841	proton-coupled folate transporter-like	7	8	7	35	41	29
109426662	'LOC109426662'	mRNA	-1.35341	2.08735e-08	proton-coupled folate transporter-like	99	123	104	288	381	316
109397197	'LOC109397197'	mRNA	-0.419323	0.0377256	proto-oncogene tyrosine-protein kinase ROS-like	485	410	579	713.6	786.38	815.63
109426265	'LOC109426265'	mRNA	-1.69526	1.16854e-10	pseudouridylate synthase 7 homolog	70	49	60	222.42	210.25	250.7
115264944	'LOC115264944'	mRNA	-1.35779	0.046773	PTS-dependent dihydroxyacetone kinase 1, dihydroxyacetone-binding subunit DhaK-like	8	13	23	33.77	37.6	62.49
115263179	'LOC115263179'	mRNA	-1.94309	2.68269e-11	puromycin-sensitive aminopeptidase-like	46	39	63	200.44	266.24	202.5
115263344	'LOC115263344'	mRNA	-1.76519	2.61454e-09	puromycin-sensitive aminopeptidase-like	69	56	41	231.64	205.96	231.74
109415105	'LOC109415105'	mRNA	-0.585568	0.00255171	putative 1-phosphatidylinositol 3-phosphate 5-kinase	257	230	266	474.96	417.85	438.62
115266629	'LOC115266629'	mRNA	-0.647211	0.00910807	putative 1-phosphatidylinositol 3-phosphate 5-kinase	157	129	176	313.04	254.15	282.38
109407410	'LOC109407410'	mRNA	-6.41651	2.29344e-08	putative ankyrin repeat protein RF_0381	10	0	2	470.69	289.59	442.09
115255431	'LOC115255431'	mRNA	-9.08424	1.84235e-11	putative ankyrin repeat protein RF_0381	0	0	0	147.48	65.46	140.97
109432550	'LOC109432550'	mRNA	-4.86053	2.4145e-27	putative apoptosis-inducing factor 1, mitochondrial	4	10	8	325.05	205.83	222.42
115262698	'LOC115262698'	mRNA	-0.426239	0.0176329	putative ATP synthase subunit f, mitochondrial	1861	1949	2299	2901.6	3699.6	3063.09
115263945	'LOC115263945'	mRNA	-1.04024	0.0364213	putative ATP-dependent RNA helicase DHX57	21	40	30	92.25	66.17	63.93
109621962	'LOC109621962'	mRNA	-1.06245	0.00134779	putative beta-carotene-binding protein	218	223	203	326.65	527.71	739.99
109401418	'LOC109401418'	mRNA	-2.04113	0.00206528	putative defense protein 1	38	29	10	174.75	49.74	153.15
109432909	'LOC109432909'	mRNA	-2.63152	1.76153e-13	putative defense protein Hdd11-like	40	108	76	500.02	693.21	454.68
115256844	'LOC115256844'	mRNA	-2.60571	1.04431e-17	putative defense protein Hdd11-like	34	48	28	229.19	273.08	292.84
109426439	'LOC109426439'	mRNA	-0.909411	0.0281049	putative elongator complex protein 4	42	45	44	109	113	68
109432834	'LOC109432834'	mRNA	-2.21042	1.85264e-05	putative fatty acyl-CoA reductase CG5065	14	27	18	137.28	128.84	58.44
115261555	'LOC115261555'	mRNA	-3.08673	3.12653e-65	putative fatty acyl-CoA reductase CG5065	256	206	183	2166.62	2284.11	2021.09
109416621	'LOC109416621'	mRNA	-0.622046	0.0426631	putative fatty acyl-CoA reductase CG8306	96	86	125	159.24	216.47	180.93
115261657	'LOC115261657'	mRNA	-3.87032	0.0251251	putative fatty acyl-CoA reductase CG8306	0	0	2	11.76	14.16	9.16
109410517	'LOC109410517'	mRNA	-0.542178	0.000108808	putative glutamate synthase [NADPH]	8181	7399	7386	13653	12562	13210
109423413	'LOC109423413'	mRNA	-0.777285	8.67736e-05	putative GTP-binding protein 6	168	152	171	316	345	330
109422692	'LOC109422692'	mRNA	-0.609214	0.00622894	putative leucine-rich repeat-containing protein DDB_G0290503	1197	739	988	1758.81	1836.15	1647.97
109414679	'LOC109414679'	mRNA	-6.10829	0.000366609	putative lipoyltransferase 2, mitochondrial	0	0	0	8	17	20
109420366	'LOC109420366'	mRNA	-0.8742	0.00766186	putative mediator of RNA polymerase II transcription subunit 24	148	119	241	420.04	300.85	365.32
109408292	'LOC109408292'	mRNA	-1.7465	0.0481152	putative mediator of RNA polymerase II transcription subunit 26	6	2	11	29	20	25
109421461	'LOC109421461'	mRNA	-0.442031	0.0425654	putative neutral sphingomyelinase	296	284	296	527	438	436
109401323	'LOC109401323'	mRNA	-1.88805	0.0347967	putative nuclease HARBI1	8	5	4	39	16	19
109430902	'LOC109430902'	mRNA	-0.919271	0.0240059	putative OPA3-like protein CG13603	45	38	50	73.44	97.25	126.32
109416497	'LOC109416497'	mRNA	-0.901556	0.00175868	putative phosphatidate phosphatase	200	196	126	386.49	348.05	422.78
109411981	'LOC109411981'	mRNA	-1.04633	7.14781e-05	putative pre-mRNA-splicing factor ATP-dependent RNA helicase PRP1	424	721	470	1371.82	1258.87	1329.22
109398252	'LOC109398252'	mRNA	-1.40932	3.82513e-09	putative sodium-coupled neutral amino acid transporter 10	65	69	78	209.53	226.27	228.31
109422629	'LOC109422629'	mRNA	-2.5386	5.92131e-20	putative tricarboxylate transport protein, mitochondrial	79	86	51	437.39	597.72	456.37
115265118	'LOC115265118'	mRNA	-1.32536	3.81458e-07	putative tricarboxylate transport protein, mitochondrial	110	74	100	240.52	273.68	324.14
109422383	'LOC109422383'	mRNA	-0.655414	0.0085952	putative uncharacterized protein DDB_G0277255	115	117	137	210.48	219.33	255.42
109401648	'LOC109401648'	mRNA	-1.02005	2.38802e-06	putative uncharacterized protein DDB_G0279653	307	216	224	594.36	626.75	566.02
109401649	'LOC109401649'	mRNA	-0.655281	0.000108956	putative uncharacterized protein DDB_G0279653	1260	1022	1486	2356.61	2338.41	2264.66
115257417	'LOC115257417'	mRNA	-5.75732	0.00195315	putative uncharacterized protein DDB_G0281733	0	0	0	19.84	6.12	10.85
109415653	'LOC109415653'	mRNA	-1.43218	0.000405209	putative uncharacterized protein DDB_G0282133	54	31	26	107	118	129
109421442	'LOC109421442'	mRNA	-8.84051	9.22941e-12	pyridine nucleotide-disulfide oxidoreductase domain-containing protein 1-like	1	0	0	180	218.5	183
109432547	'LOC109432547'	mRNA	-1.27817	8.29954e-06	pyridine nucleotide-disulfide oxidoreductase domain-containing protein 1-like	53	77	73	180	218.5	183
109397766	'LOC109397766'	mRNA	-0.710471	0.00943023	pyruvate carboxylase, mitochondrial	1143	1322	1566	1741.99	3158.01	2877.86
109414459	'LOC109414459'	mRNA	-0.475758	0.00990281	pyruvate dehydrogenase (acetyl-transferring) kinase, mitochondrial	524	578	549	831.99	1007.33	873.29
115266328	'LOC115266328'	mRNA	-0.452378	0.0157435	pyruvate dehydrogenase (acetyl-transferring) kinase, mitochondrial-like	567	574	515	935.46	906.59	834.21
109412776	'LOC109412776'	mRNA	-0.77006	5.8882e-07	pyruvate dehydrogenase E1 component subunit alpha type II, mitochondrial	409	411	411	775.67	849.76	852.08
109404988	'LOC109404988'	mRNA	-0.548382	0.000978758	pyruvate dehydrogenase E1 component subunit alpha, mitochondrial-like	1029	1214	1099	1803.37	1979.98	1992.84
109426515	'LOC109426515'	mRNA	-1.85245	0.000754436	quinone oxidoreductase-like protein 2	10	26	11	68.41	73.26	61.11
109622865	'LOC109622865'	mRNA	-4.78955	9.86121e-175	rab GDP dissociation inhibitor alpha	61	69	68	2106.78	2243.72	2105.52
115258453	'LOC115258453'	mRNA	-1.05399	1.3224e-06	rab GDP dissociation inhibitor alpha-like	572	846	683	1827.52	1810.94	1522.71
109408925	'LOC109408925'	mRNA	-1.56288	9.03579e-06	rab GTPase-binding effector protein 1-like	43	42	29	113.09	157.58	129.95
109397812	'LOC109397812'	mRNA	-0.681693	0.0360648	rab11 family-interacting protein 5-like	73	111	124	205.06	181.91	195.99
115255628	'LOC115255628'	mRNA	-0.706462	0.00282514	rab11 family-interacting protein 5-like	203	158	255	381.36	414.56	383.18
109410184	'LOC109410184'	mRNA	-2.70432	0.000279883	rab3 GTPase-activating protein catalytic subunit-like	2	6	5	32.15	38.1	30
109416535	'LOC109416535'	mRNA	-1.01083	0.0124061	rab3 GTPase-activating protein catalytic subunit-like	34	37	63	103	92	121
115253792	'LOC115253792'	mRNA	-1.41366	0.00301798	rab3 GTPase-activating protein catalytic subunit-like	46	20	22	106.33	85.34	85.14
115262254	'LOC115262254'	mRNA	-0.706969	0.00388292	rab3 GTPase-activating protein regulatory subunit-like	135	150	193	326.2	280.23	310.67
109409573	'LOC109409573'	mRNA	-1.3425	4.6352e-05	RAB6A-GEF complex partner protein 2-like	35	40	38	110	124	104
109432299	'LOC109432299'	mRNA	-0.50691	0.00925489	ral guanine nucleotide dissociation stimulator-like 1	228	240	248	390	395	414
115266878	'LOC115266878'	mRNA	-5.66612	0.00168142	ran-binding proteins 9/10 homolog	0	0	0	12.1	11.71	10.8
109416260	'LOC109416260'	mRNA	-0.905339	3.45283e-08	rap1 GTPase-GDP dissociation stimulator 1	540	460	478	1163	1073	1025
109428128	'LOC109428128'	mRNA	-0.763458	0.000138435	ras GTPase-activating protein 1-like	334	264	374	704	603	628
109411942	'LOC109411942'	mRNA	-0.818009	3.65791e-06	ras guanine nucleotide exchange factor Q-like	381	376	333	777.43	767.15	725.07
115262578	'LOC115262578'	mRNA	-1.89468	0.00154619	ras guanine nucleotide exchange factor R-like	10	8	13	54.67	31.03	50.85
109421243	'LOC109421243'	mRNA	-1.35627	3.51873e-06	ras suppressor protein 1-like	50	66	88	215.57	207.08	191.66
109622889	'LOC109622889'	mRNA	-1.53631	1.77237e-08	ras-GEF domain-containing family member 1B	49	63	74	195.47	236.87	204.95
115258507	'LOC115258507'	mRNA	-1.31833	0.000115323	ras-GEF domain-containing family member 1B-like	47	32	39	128.51	109.57	109.64
109418647	'LOC109418647'	mRNA	-0.645409	0.00380324	ras-interacting protein RIP3-like	695	482	519	1133.22	1032.02	959.62
109406060	'LOC109406060'	mRNA	-1.85282	0.00423221	ras-related GTP-binding protein C	18	23	118	229	228.5	202
109409666	'LOC109409666'	mRNA	-1.39249	0.0279775	ras-related GTP-binding protein C	145	41	26	229	228.5	202
109401305	'LOC109401305'	mRNA	-1.72892	8.49455e-07	ras-related protein Rab-18A-like	39	25	33	136	138	104
109411126	'LOC109411126'	mRNA	-0.789453	0.0173104	ras-related protein Rab-43-like	81	59	108	153.98	189.68	160.54
115266580	'LOC115266580'	mRNA	-2.25522	0.00427445	ras-related protein Rab-43-like	4	3	9	38.56	28.45	23.95
109399841	'LOC109399841'	mRNA	-0.630105	0.0251418	ras-related protein rab7-like	1207	1121	1264	1427.45	2779.46	2357.9
115267815	'LOC115267815'	mRNA	-1.72803	2.09378e-12	ras-related protein Rap-2a-like	64	78	64	275.4	284.28	247.35
109414485	'LOC109414485'	mRNA	-0.994637	0.000262902	ras-specific guanine nucleotide-releasing factor RalGPS2	324	306	192	627	699	618
109420152	'LOC109420152'	mRNA	-0.749725	0.0275701	reactive oxygen species modulator 1	80	59	93	132.9	186.71	140.14
109420026	'LOC109420026'	mRNA	-0.694707	0.0191064	receptor-type tyrosine-protein phosphatase kappa	186	127	185	339	246	360
115264145	'LOC115264145'	mRNA	-3.35909	1.53063e-47	recombination repair protein 1-like	88	83	64	1123.66	841.32	882.07
109401438	'LOC109401438'	mRNA	-1.56329	0.0322061	regucalcin-like	15	9	16	20.89	46.04	73.24
109416636	'LOC109416636'	mRNA	-2.76086	1.13638e-45	regulating synaptic membrane exocytosis protein 2-like	94	89	125	880.97	819.3	751.97
109432845	'LOC109432845'	mRNA	-1.2009	0.00301213	regulating synaptic membrane exocytosis protein 2-like	57	42	62	198.19	99.05	136.24
115261550	'LOC115261550'	mRNA	-3.07081	3.13236e-10	regulating synaptic membrane exocytosis protein 2-like	31	22	6	241.83	182.65	166.79
115268507	'LOC115268507'	mRNA	-1.69199	7.47831e-26	regulator of hypoxia-inducible factor 1-like	310	331	318	1103.09	1358.43	1197.45
109399658	'LOC109399658'	mRNA	-1.33818	5.9713e-14	regulator of microtubule dynamics protein 1	221	213	193	583	645	644
109428707	'LOC109428707'	mRNA	-1.23458	3.18016e-07	regulator of nonsense transcripts 3B	135	149	116	423	352	337
109404993	'LOC109404993'	mRNA	-2.25736	6.62074e-06	required for meiotic nuclear division protein 1 homolog	10	10	10	56.11	54.57	59.74
109416161	'LOC109416161'	mRNA	-2.97947	5.44287e-09	required for meiotic nuclear division protein 1 homolog	8	6	8	72.89	63.43	69.26
115253571	'LOC115253571'	mRNA	-1.317	0.00250827	reticulon-4-interacting protein 1 homolog, mitochondrial-like	25	55	32	121.15	105.96	105.68
109398248	'LOC109398248'	mRNA	-3.89112	0.0433719	retinal dehydrogenase 1-like	0	1	19	73.92	157.48	107.97
115255015	'LOC115255015'	mRNA	-2.21363	8.02468e-12	retinal dehydrogenase 1-like	38	24	26	151.08	156.52	174.03
115260272	'LOC115260272'	mRNA	-3.30994	4.27908e-05	retinal homeobox protein Rax-like	0	3	10	42.19	55.78	53.32
109402926	'LOC109402926'	mRNA	-1.88987	1.50141e-15	retinitis pigmentosa 1-like 1 protein	134	85	143	456.13	584.28	534.96
109416070	'LOC109416070'	mRNA	-0.602257	0.00556524	retinitis pigmentosa 1-like 1 protein	780	851	973	1871.08	1350.19	1422.68
115257556	'LOC115257556'	mRNA	-0.764248	0.0210371	retinoblastoma-binding protein 5 homolog	53	71	72	143.51	122.39	127.97
109425874	'LOC109425874'	mRNA	-5.02864	7.57047e-11	retrovirus-related Env polyprotein from copia-like transposable element 17.6	1	2	3	85.97	56.13	89.24
115264671	'LOC115264671'	mRNA	-1.70532	0.00016569	reversion-inducing cysteine-rich protein with Kazal motifs-like	21	13	20	63.78	82.05	62.45
109623266	'LOC109623266'	mRNA	-1.26698	3.10848e-07	rho GDP-dissociation inhibitor 1	213	142	145	515	482	421
109405329	'LOC109405329'	mRNA	-0.626818	6.39432e-06	rho GTPase-activating protein 190-like	852	746	912	1521.58	1517.12	1519.36
109422992	'LOC109422992'	mRNA	-0.986671	7.66337e-05	rho GTPase-activating protein 190-like	347	300	389	1039.42	675.88	692.64
109423782	'LOC109423782'	mRNA	-1.01876	0.0229766	rho guanine nucleotide exchange factor 25-like	222	94	369	484.07	554.57	570.76
109429892	'LOC109429892'	mRNA	-0.545845	0.0098394	rho guanine nucleotide exchange factor 7	1189	794	1177	1896	1698	1814
115259229	'LOC115259229'	mRNA	-4.56541	0.0143665	rho-associated protein kinase 1-like	1	0	0	10	12	8
115253860	'LOC115253860'	mRNA	-2.61997	0.0143065	rhodanese domain-containing protein CG4456-like	3	3	1	16.79	14.55	21.18
115264836	'LOC115264836'	mRNA	-6.45373	4.55162e-05	rhodanese domain-containing protein CG4456-like	0	0	0	18.06	17.76	22.88
109412257	'LOC109412257'	mRNA	-0.912133	0.0081138	rhophilin-2	90	104	63	221.95	170.25	182.77
109431170	'LOC109431170'	mRNA	-0.42752	0.0406166	rhophilin-2	250	229	240	397.05	369.75	373.23
115259400	'LOC115259400'	mRNA	-1.30329	5.49652e-05	rho-related BTB domain-containing protein 1-like	59	43	78	168	150.54	202.48
115270229	'LOC115270229'	mRNA	-1.44152	0.0297705	rhythmically expressed gene 2 protein-like	11	18	10	28.21	59.8	39.15
115253488	'LOC115253488'	mRNA	-1.37794	0.0478114	ribonuclease H2 subunit A-like	8	13	12	38	22	41
109428399	'LOC109428399'	mRNA	-0.839488	0.00154096	ribonuclease P protein subunit p40-like	102	96	131	203	269	220
109423952	'LOC109423952'	mRNA	-2.09303	7.67667e-05	ribonuclease Z, mitochondrial-like	9	25	49	120.54	142.25	151.84
109416160	'LOC109416160'	mRNA	-6.19001	3.22351e-10	ribosomal protein 63, mitochondrial	0	3	0	85.06	89.35	85.54
109404975	'LOC109404975'	mRNA	-2.66056	0.00123229	ribosomal protein 63, mitochondrial-like	5	1	7	26.87	43.3	27.93
109406320	'LOC109406320'	mRNA	-1.9541	7.72134e-11	ribosomal RNA processing protein 1 homolog	35	38	32	172.19	159.7	149.65
115261489	'LOC115261489'	mRNA	-0.727648	0.0408195	ribosomal RNA processing protein 1 homolog	65	46	61	105.32	128.13	102.73
115260226	'LOC115260226'	mRNA	-6.50221	3.46013e-05	ribosomal RNA-processing protein 7 homolog A-like	0	0	0	17	21	21.33
109429814	'LOC109429814'	mRNA	-2.28108	6.04599e-12	ribosome maturation protein SBDS	44	42	28	166.19	259.13	232.86
109415058	'LOC109415058'	mRNA	-1.01618	3.49618e-05	RIMS-binding protein 2-like	645	397	560	1378.46	1013.08	1409.53
109419931	'LOC109419931'	mRNA	-0.680663	6.34668e-06	ring canal kelch homolog	1189	1043	1097	2246.85	1990.21	2048.75
115254154	'LOC115254154'	mRNA	-1.1577	0.000780282	RING finger protein 121-like	40	50	71	155.14	123.81	143.92
109621516	'LOC109621516'	mRNA	-0.484825	0.0438991	RING finger protein 150	3766	2640	3029	6160	4838	4523
109403725	'LOC109403725'	mRNA	-0.691234	3.01654e-06	RING finger protein 44-like	1628	1457	1440	3023.59	2807.74	2784.62
109421835	'LOC109421835'	mRNA	-1.69014	6.98477e-14	RING finger protein unkempt-like	256	176	179	665	793	869
109397801	'LOC109397801'	mRNA	-1.4352	4.18276e-06	RINT1-like protein	80	46	63	198.52	233.79	170.99
109429325	'LOC109429325'	mRNA	-0.770248	0.00226133	RNA helicase aquarius-like	118	156	140	302.71	271.88	260.17
109423336	'LOC109423336'	mRNA	-1.21797	4.5362e-05	RNA polymerase II degradation factor 1	67	72	62	147.91	220.74	186.56
109413087	'LOC109413087'	mRNA	-4.56608	4.56555e-25	RNA polymerase II transcriptional coactivator	7	4	9	164.15	216.91	177.54
109416415	'LOC109416415'	mRNA	-0.497389	0.022	RNA polymerase-associated protein CTR9 homolog	428	552	450	793.3	767.04	827.4
115266038	'LOC115266038'	mRNA	-0.773491	0.00629562	RNA polymerase-associated protein CTR9 homolog	261	146	182	379.7	420.96	386.6
115253931	'LOC115253931'	mRNA	-0.800491	1.71238e-06	RNA polymerase-associated protein Rtf1-like	641	707	743	1494.82	1267.95	1527.61
109411968	'LOC109411968'	mRNA	-0.55176	0.00976692	RNA/RNP complex-1-interacting phosphatase	285	266	257	485	503	409
109422536	'LOC109422536'	mRNA	-5.57455	0.00307568	RNA-binding protein 48	0	0	0	11.66	14.35	6.77
109405455	'LOC109405455'	mRNA	-3.60876	1.6907e-11	RNA-binding protein cabeza-like	7	11	2	96.22	103.38	91.71
115264690	'LOC115264690'	mRNA	-0.57432	0.00138505	RNA-binding protein lark-like	272	276	303	501.53	519.37	472.48
109397889	'LOC109397889'	mRNA	-1.07292	3.55213e-07	RNA-binding protein NOB1-like	175	151	144	368.39	429.06	370.81
109426544	'LOC109426544'	mRNA	-0.901311	0.00676006	RNA-binding protein pno1-like	60	80	106	156.1	213.89	171.06
109428971	'LOC109428971'	mRNA	-1.36167	8.46824e-06	roundabout homolog 1-like	87	98	56	245.93	257.8	233.24
109421075	'LOC109421075'	mRNA	-1.58965	0.000165065	roundabout homolog 2-like	27	23	48	137.08	88.52	119.89
109412577	'LOC109412577'	mRNA	-0.780703	0.0113745	RPII140-upstream gene protein	75	85	75	147.79	189.01	141.55
109424532	'LOC109424532'	mRNA	-1.52335	0.000134133	rRNA N6-adenosine-methyltransferase ZCCHC4-like	19	31	26	82.49	89.95	87.94
109429484	'LOC109429484'	mRNA	-0.734325	0.00126301	RRP12-like protein	129	115	145	240.72	251.12	270.98
109425273	'LOC109425273'	mRNA	-0.877891	0.01356	runt-related transcription factor 2-like	50	58	55	136.7	123.48	94.74
115258839	'LOC115258839'	mRNA	-5.3259	0.00999346	ruvB-like helicase 2	0	0	0	11	3	12
109403684	'LOC109403684'	mRNA	-0.4476	0.0390392	RYamide neuropeptides-like	339	367	332	585	594.3	492.06
109398726	'LOC109398726'	mRNA	-2.53575	0.000354915	S-adenosylmethionine sensor upstream of mTORC1-like	3	10	4	43.48	36.48	38.07
115258637	'LOC115258637'	mRNA	-4.30204	0.028795	S-adenosylmethionine sensor upstream of mTORC1-like	0	1	0	8.73	10.39	7.9
109405156	'LOC109405156'	mRNA	-0.415872	0.0216918	SAGA-associated factor 29	316	301	332	485	511	495
109409074	'LOC109409074'	mRNA	-0.597203	0.00101661	sarcalumenin	1467	1064	1194	2106.78	2253.37	2279.98
109427900	'LOC109427900'	mRNA	-2.63807	6.38385e-06	sarcoplasmic calcium-binding protein 1-like	12	8	21	45.58	134.2	120.74
109428219	'LOC109428219'	mRNA	-2.08566	1.6279e-05	sarcoplasmic calcium-binding protein 1-like	115	34	112	253.61	383.66	657.73
109403674	'LOC109403674'	mRNA	-2.93292	7.33719e-13	sarcosine dehydrogenase, mitochondrial-like	14	18	47	248.11	238.11	216.55
109407988	'LOC109407988'	mRNA	-3.55806	5.92666e-29	sarcosine dehydrogenase, mitochondrial-like	21	23	14	258.89	307.89	243.45
109415535	'LOC109415535'	mRNA	-2.26307	3.44861e-06	SAYSvFN domain-containing protein 1-like	11	46	30	168.46	134.36	193.59
109402226	'LOC109402226'	mRNA	-4.86705	0.0290647	scoloptoxin SSD14-like	0	0	0	6.92	9.98	4.73
115263194	'LOC115263194'	mRNA	-2.40647	0.0171171	SCY1-like protein 2	6	0	5	20.3	22.58	26.41
115266517	'LOC115266517'	mRNA	-1.58922	2.63705e-08	segment polarity protein dishevelled-like	55	50	52	207	155	194
109425263	'LOC109425263'	mRNA	-1.76677	0.0407499	segmentation protein Runt-like	6	4	5	23	18	19
109622601	'LOC109622601'	mRNA	-2.70754	2.35977e-12	selenide, water dikinase 2-like	94	27	48	408	489	400
109414654	'LOC109414654'	mRNA	-1.66092	6.10597e-05	selenocysteine insertion sequence-binding protein 2-like	25	20	18	82.18	84.43	69.42
115267956	'LOC115267956'	mRNA	-0.78098	0.00367312	selenocysteine insertion sequence-binding protein 2-like	128	179	169	330.46	364.33	271.98
109622617	'LOC109622617'	mRNA	-0.78989	0.0172549	selenocysteine-specific elongation factor	58	57	64	139	120	105
115258949	'LOC115258949'	mRNA	-2.10126	8.75955e-21	semaphorin-1A-like	87	94	72	388	434	462
109422535	'LOC109422535'	mRNA	-2.05123	1.91286e-08	semaphorin-5A	30	19	23	130.74	118.15	103.21
109426479	'LOC109426479'	mRNA	-0.897938	0.000153393	senecionine N-oxygenase-like	323	212	279	490	652	643
109427293	'LOC109427293'	mRNA	-0.634359	0.0257935	sensory neuron membrane protein 1	919	1207	721	1597.43	2028.68	1632.18
115263976	'LOC115263976'	mRNA	-1.06588	8.53295e-07	sensory neuron membrane protein 1-like	134	135	181	340.57	406.32	361.82
109427421	'LOC109427421'	mRNA	-0.730406	0.0254284	sentrin-specific protease 1	257	138	231	489.91	337.89	389.55
109427073	'LOC109427073'	mRNA	-2.1995	1.99713e-19	septin-1-like	52	57	58	304.41	337.31	263.89
115261755	'LOC115261755'	mRNA	-0.894286	0.00319244	septin-interacting protein 1-like	62	64	64	147.17	121.76	148.1
109424818	'LOC109424818'	mRNA	-1.10647	0.000177161	serine palmitoyltransferase small subunit A-like	55	50	60	141.65	152.43	125.18
115257537	'LOC115257537'	mRNA	-2.62949	5.97879e-08	serine protease 7-like	10	16	15	94.13	67.58	138.18
109416080	'LOC109416080'	mRNA	-1.29145	0.00157543	serine protease grass-like	56	28	60	100	156	157
109409468	'LOC109409468'	mRNA	-6.01382	5.72705e-06	serine protease Hayan	2	4	3	25.98	496.92	173.38
109402918	'LOC109402918'	mRNA	-3.30085	4.53108e-05	serine protease Hayan-like	2	9	4	56.93	96.11	24.09
109412989	'LOC109412989'	mRNA	-2.39204	1.52471e-15	serine protease Hayan-like	106	93	149	944.02	486.08	703.62
109409534	'LOC109409534'	mRNA	-2.61579	5.51712e-06	serine protease persephone-like	5	12	6	59.05	56.72	52.02
109412988	'LOC109412988'	mRNA	-3.05576	0.000901201	serine protease persephone-like	1	2	7	20.9	29	48.13
115265556	'LOC115265556'	mRNA	-1.46993	0.0329367	serine protease snake-like	16	10	16	21.41	54.12	62.66
115265565	'LOC115265565'	mRNA	-5.16382	6.55756e-14	serine protease snake-like	7	0	1	93	122	123
109398048	'LOC109398048'	mRNA	-1.52506	0.00965563	serine protease SP24D	51	44	32	49.29	204.76	182.56
115267618	'LOC115267618'	mRNA	-1.81275	0.0352534	serine protease SP24D-like	4	29	29	27.71	126.24	105.44
115257473	'LOC115257473'	mRNA	-2.55087	1.24874e-07	serine proteinase stubble-like	16	10	11	59.7	106.38	91.96
109411811	'LOC109411811'	mRNA	-1.0594	6.19798e-06	serine/arginine repetitive matrix protein 1	127	169	154	321.44	413.37	374.7
109419331	'LOC109419331'	mRNA	-0.659529	0.0337983	serine/arginine repetitive matrix protein 1	154	105	206	296.65	269.22	293.91
109408468	'LOC109408468'	mRNA	-0.799936	5.05169e-05	serine/arginine repetitive matrix protein 1-like	213	222	232	477.35	489.78	402.09
109423949	'LOC109423949'	mRNA	-0.807537	3.25028e-06	serine/arginine-rich splicing factor 2-like	550	604	565	1165.24	1325.17	1062.02
109428271	'LOC109428271'	mRNA	-1.30322	4.66982e-05	serine/threonine-protein kinase 11-interacting protein	111	64	143	276.59	360.43	281.42
109427952	'LOC109427952'	mRNA	-0.664049	0.000112714	serine/threonine-protein kinase 11-interacting protein-like	418	477	429	822.41	822.57	833.58
109404231	'LOC109404231'	mRNA	-1.48043	1.09203e-08	serine/threonine-protein kinase 24	241	445	322	1030.39	1156.52	1149.88
109416096	'LOC109416096'	mRNA	-5.29482	1.17305e-21	serine/threonine-protein kinase fused-like	7	2	2	165	195	149
109402277	'LOC109402277'	mRNA	-1.13996	2.34781e-07	serine/threonine-protein kinase Genghis Khan	275	379	354	1010.93	782.71	826.08
109433178	'LOC109433178'	mRNA	-0.964997	1.53659e-08	serine/threonine-protein kinase Genghis Khan-like	819	705	937	1988.43	1647.55	2002.82
115268764	'LOC115268764'	mRNA	-0.665607	0.00265277	serine/threonine-protein kinase GL21140-like	292	308	336	462.51	657.96	632.64
115253760	'LOC115253760'	mRNA	-0.504798	0.0176196	serine/threonine-protein kinase MARK2-like	890	654	862	1443.09	1152.46	1412.67
109408712	'LOC109408712'	mRNA	-1.26379	0.00116841	serine/threonine-protein kinase meng-po-like	27	25	32	86.29	75.11	76.43
109428919	'LOC109428919'	mRNA	-0.963723	0.00549762	serine/threonine-protein kinase meng-po-like	65	39	72	137.71	140.89	125.57
109401286	'LOC109401286'	mRNA	-1.54306	6.44519e-08	serine/threonine-protein kinase PAK mbt	68	54	46	198	199	181
109623259	'LOC109623259'	mRNA	-2.10338	0.00209795	serine/threonine-protein kinase PLK4	8	5	7	38	38	25
109415977	'LOC109415977'	mRNA	-1.55045	2.48885e-08	serine/threonine-protein kinase rio2	58	67	54	176	211	233
109421110	'LOC109421110'	mRNA	-1.45991	0.032342	serine/threonine-protein kinase STK11	11	10	7	32.56	26.33	33.45
109429896	'LOC109429896'	mRNA	-0.638005	1.56904e-06	serine/threonine-protein kinase Tor	1168	1017	1131	2025	2064	1987
109413849	'LOC109413849'	mRNA	-0.468501	0.0382309	serine/threonine-protein kinase tricorner	307	222	315	447.22	452.92	472.13
109429667	'LOC109429667'	mRNA	-0.588714	0.0410848	serine/threonine-protein phosphatase 2A 56 kDa regulatory subunit gamma isoform-like	145	182	126	272.84	270.38	265.33
109408050	'LOC109408050'	mRNA	-0.414379	0.0114979	serine/threonine-protein phosphatase 4 regulatory subunit 1	815	693	895	1187.77	1293.73	1284.73
115262203	'LOC115262203'	mRNA	-1.5064	2.75497e-14	serine/threonine-protein phosphatase 4 regulatory subunit 2-like	140	119	136	401.57	493.11	428.12
109428850	'LOC109428850'	mRNA	-1.50031	2.82354e-06	serine/threonine-protein phosphatase rdgC	52	53	53	127.84	212.64	189.02
109401653	'LOC109401653'	mRNA	-0.45787	0.0127367	serine-arginine protein 55	547	444	599	842	904	819
109407428	'LOC109407428'	mRNA	-1.21151	6.44649e-07	serine-rich adhesin for platelets	109	168	162	397.04	420.86	382.04
109417649	'LOC109417649'	mRNA	-1.17489	2.75824e-06	serine-rich adhesin for platelets	455	636	909	1758.88	1701.2	1830.65
109412975	'LOC109412975'	mRNA	-2.60251	2.50825e-08	serine-rich adhesin for platelets-like	20	38	23	203	277	104
109416405	'LOC109416405'	mRNA	-1.14532	1.1284e-06	serine-rich adhesin for platelets-like	214	180	144	461.96	445.14	501.96
109622269	'LOC109622269'	mRNA	-2.52106	2.18359e-19	serine-rich adhesin for platelets-like	162	99	219	986.88	906.99	1323.14
115253642	'LOC115253642'	mRNA	-1.14305	0.000351677	serine-rich adhesin for platelets-like	87	83	158	323.95	250.38	272.35
115254223	'LOC115254223'	mRNA	-0.826781	0.0233849	serine-rich adhesin for platelets-like	73	79	115	239.26	148.6	167.73
115255409	'LOC115255409'	mRNA	-0.732432	0.000463239	serine-rich adhesin for platelets-like	1170	756	890	1747.81	1929.9	1833.07
115263504	'LOC115263504'	mRNA	-1.69743	4.87974e-14	serine-rich adhesin for platelets-like	121	120	153	418.8	484.07	601.47
109414462	'LOC109414462'	mRNA	-2.1039	3.07973e-25	serine-threonine kinase receptor-associated protein	135	161	144	628.37	765.61	842.34
115260153	'LOC115260153'	mRNA	-2.60872	0.0184048	serpin B11-like	8	0	20	15	109.17	73.88
115267759	'LOC115267759'	mRNA	-1.75013	1.17251e-11	serrate RNA effector molecule homolog	303	345	233	1470.33	1051.65	986.71
109433174	'LOC109433174'	mRNA	-1.10295	0.0187076	SET and MYND domain-containing protein 4	22	29	55	87.14	93.39	86.43
115253851	'LOC115253851'	mRNA	-2.37852	1.81167e-10	SET domain-containing protein SmydA-8-like	17	15	19	101.6	105.02	106.82
115264664	'LOC115264664'	mRNA	-1.2531	0.0378596	SET domain-containing protein SmydA-8-like	11	12	17	33.22	35.03	44.76
115267758	'LOC115267758'	mRNA	-2.54833	3.98961e-09	SET domain-containing protein SmydA-8-like	9	14	20	111.29	88.44	96.49
109416504	'LOC109416504'	mRNA	-1.26636	0.00167055	sex peptide receptor	27	32	24	80.73	84.81	72.43
109416690	'LOC109416690'	mRNA	-1.9845	2.81468e-05	sex peptide receptor-like	11	17	14	73.27	57.19	66.57
109421352	'LOC109421352'	mRNA	-2.28409	1.90939e-09	sex-regulated protein janus-A-like	24	31	16	143.64	150.74	117.01
109423394	'LOC109423394'	mRNA	-2.59625	0.0324695	SH3 domain-containing protein C23A1.17-like	4	4	0	13.11	33.64	12.02
109413081	'LOC109413081'	mRNA	-0.535263	0.0129641	SHC-transforming protein 4	571	656	504	930.64	1079.72	962.04
115253778	'LOC115253778'	mRNA	-1.39773	0.00344667	SHC-transforming protein 4-like	31	51	118	215.32	196.34	201.16
115254143	'LOC115254143'	mRNA	-3.41342	8.36558e-07	short coiled-coil protein homolog	22	4	16	325.34	129.94	65.07
109428273	'LOC109428273'	mRNA	-0.997483	2.03324e-16	short neuropeptide F	1024	970	1037	2366.61	2442.89	2321.22
109398945	'LOC109398945'	mRNA	-2.12537	0.0300468	sialin	2	6	3	14	20	23
109431051	'LOC109431051'	mRNA	-0.743665	0.000380951	sialin	160	151	185	312	355	310
109410772	'LOC109410772'	mRNA	-2.64299	2.91645e-15	sialin-like	35	25	26	159.13	216.24	259.26
109410773	'LOC109410773'	mRNA	-2.49136	0.0013957	sialin-like	3	3	8	28.99	26.09	38.95
115254031	'LOC115254031'	mRNA	-1.7276	1.48481e-08	SIFamide-related peptide-like	199	186	122	471.82	855.78	670.41
115267516	'LOC115267516'	mRNA	-0.892322	0.0166882	SIFamide-related peptide-like	286	331	141	560.94	585.1	533.02
109432068	'LOC109432068'	mRNA	-0.675923	0.0429859	signal peptidase complex subunit 1-like	81	61	102	144	173.61	140.47
109420244	'LOC109420244'	mRNA	-1.20077	5.26072e-06	signal recognition particle 19 kDa protein-like	63	65	84	173	197	203.37
109428472	'LOC109428472'	mRNA	-0.557874	0.000330132	signal recognition particle 54 kDa protein	527	550	575	954.82	912.54	999.97
109401245	'LOC109401245'	mRNA	-0.829747	1.47648e-06	sister chromatid cohesion protein PDS5 homolog B-B	251	224	241	498.88	500.02	501.14
115262721	'LOC115262721'	mRNA	-2.6199	2.66254e-29	sister chromatid cohesion protein PDS5 homolog B-B-like	50	42	50	357.12	352.98	318.86
109397669	'LOC109397669'	mRNA	-4.786	0.0377153	SLIT and NTRK-like protein 4	0	0	0	3	7	8
109431073	'LOC109431073'	mRNA	-0.655451	0.0283867	slit homolog 3 protein-like	532	320	517	952	638	933
109409862	'LOC109409862'	mRNA	-2.13401	1.12846e-34	SLIT-ROBO Rho GTPase-activating protein 1-like	183	154	199	949.54	837.43	978.78
109426574	'LOC109426574'	mRNA	-1.27982	0.000113377	small integral membrane protein 13	72	66	58	217.02	135.17	209.21
109417526	'LOC109417526'	mRNA	-7.53703	1.44257e-07	small integral membrane protein 4	0	0	0	33.05	55.75	33.12
115258892	'LOC115258892'	mRNA	-3.66437	2.97272e-11	small integral membrane protein 4	3	7	8	110.21	68.95	90.31
115270266	'LOC115270266'	mRNA	-1.41654	0.0415348	S-methyl-5'-thioadenosine phosphorylase	17	13	51	43.75	106.96	102.92
109404729	'LOC109404729'	mRNA	-0.548964	0.0215169	sn1-specific diacylglycerol lipase alpha-like	146	144	168	274.12	238.87	276.22
109421182	'LOC109421182'	mRNA	-1.79424	1.22595e-17	sodium- and chloride-dependent glycine transporter 1-like	190	138	158	737.53	668.8	578.26
109432476	'LOC109432476'	mRNA	-0.861993	1.81315e-07	sodium- and chloride-dependent glycine transporter 1-like	545	496	624	1299.47	1163.2	1092.74
115263681	'LOC115263681'	mRNA	-1.27412	0.000220974	sodium/hydrogen exchanger 9B2-like	32	38	38	92.08	104.13	112.66
109418649	'LOC109418649'	mRNA	-1.25842	0.000275362	sodium/potassium/calcium exchanger 3	44	34	40	125.96	112.23	95.97
109425186	'LOC109425186'	mRNA	-1.26898	0.000746918	sodium/potassium/calcium exchanger Nckx30C-like	50	39	61	174.12	100.21	149.11
109419799	'LOC109419799'	mRNA	-0.979561	3.89064e-06	sodium-coupled monocarboxylate transporter 1	174	151	173	326.86	406.15	425.84
109407343	'LOC109407343'	mRNA	-0.466374	0.01552	sodium-coupled monocarboxylate transporter 1-like	505	479	608	756	959	872
109407450	'LOC109407450'	mRNA	-1.9798	4.99568e-14	sodium-coupled monocarboxylate transporter 1-like	40	54	52	217.99	224.5	238.31
109418302	'LOC109418302'	mRNA	-0.859256	4.45362e-05	sodium-coupled monocarboxylate transporter 1-like	159	138	172	355.19	338.02	307.58
109422010	'LOC109422010'	mRNA	-2.21362	2.24496e-34	sodium-coupled monocarboxylate transporter 1-like	199	201	252	1034	1164	1359
115255051	'LOC115255051'	mRNA	-2.00256	1.64868e-08	sodium-coupled monocarboxylate transporter 1-like	60	50	48	340.91	240.17	165.64
109423877	'LOC109423877'	mRNA	-0.475055	0.0310903	sodium-driven chloride bicarbonate exchanger-like	1044	1255	1541	2265.5	2169.69	1834.16
109414066	'LOC109414066'	mRNA	-1.84142	1.14221e-12	sodium-independent sulfate anion transporter	79	66	122	340.33	386.48	394.44
115256097	'LOC115256097'	mRNA	-0.931702	0.0179969	sodium-independent sulfate anion transporter-like	92	114	52	194.67	207.52	185.56
109415869	'LOC109415869'	mRNA	-1.14545	0.00192585	solute carrier family 12 member 8	39	37	66	107.92	141.44	120.19
115268013	'LOC115268013'	mRNA	-0.762038	0.0183236	solute carrier family 22 member 4-like	60	64	65	109.56	125.2	144.87
109428868	'LOC109428868'	mRNA	-0.719963	0.0193995	solute carrier family 26 member 6	78	114	93	180.37	203.37	172.54
109405326	'LOC109405326'	mRNA	-1.39202	1.17819e-09	solute carrier family 41 member 1-like	372	579	624	1432.64	1790.85	1649.28
109420505	'LOC109420505'	mRNA	-0.846087	0.00648642	solute carrier organic anion transporter family member 4A1-like	61	71	78	170.93	143.98	131.44
109407612	'LOC109407612'	mRNA	-1.54198	1.81866e-21	solute carrier organic anion transporter family member 5A1	322	290	347	1207	1038	1037
109400336	'LOC109400336'	mRNA	-1.29182	1.99091e-10	somatomedin-B and thrombospondin type-1 domain-containing protein-like	146	126	179	444.81	448.07	404.3
109415723	'LOC109415723'	mRNA	-1.1772	4.91934e-05	something about silencing protein 10	56	69	59	179.83	162.49	150.69
109415971	'LOC109415971'	mRNA	-2.95333	0.0192947	sorbitol dehydrogenase-like	2	0	3	20.73	13.01	12.5
109415972	'LOC109415972'	mRNA	-7.1408	1.49966e-06	sorbitol dehydrogenase-like	0	0	0	20	37	35
109415973	'LOC109415973'	mRNA	-6.83073	7.72994e-140	sorbitol dehydrogenase-like	8	23	22	2279	2609	2222
109421981	'LOC109421981'	mRNA	-1.0602	0.00200595	sorting nexin-25-like	168	271	247	376.09	779.77	539.29
109427070	'LOC109427070'	mRNA	-1.36682	5.58134e-09	sorting nexin-27-like	176	106	161	430.25	436.17	475.2
115253766	'LOC115253766'	mRNA	-1.13791	4.34058e-09	sorting nexin-27-like	396	311	494	1080.44	1026.81	989.68
109397005	'LOC109397005'	mRNA	-1.83708	1.37688e-13	SOX domain-containing protein dichaete-like	52	60	56	225	229	254
109423207	'LOC109423207'	mRNA	-1.67324	1.7235e-05	spastin-like	59	50	69	333.11	172.8	159.63
109418319	'LOC109418319'	mRNA	-1.39425	2.60692e-23	spectrin beta chain, non-erythrocytic 5-like	561	472	576	1713.41	1615.88	1644.27
109623310	'LOC109623310'	mRNA	-0.959853	0.00199749	sperm-associated antigen 7-like	59	48	63	114.7	142.35	133.87
115268680	'LOC115268680'	mRNA	-5.19879	0.021571	sperm-associated antigen 7-like	0	0	0	5.74	17.63	2.54
109405281	'LOC109405281'	mRNA	-0.88982	0.0122939	spermine oxidase-like	91	152	87	271	241	214
109423788	'LOC109423788'	mRNA	-0.697193	0.00958814	spermine synthase-like	216	148	224	356.44	443.03	320.99
109430626	'LOC109430626'	mRNA	-0.935459	0.0232348	spermine synthase-like	113	164	76	315.56	201.97	287.01
109397594	'LOC109397594'	mRNA	-0.843846	0.0086372	sphingomyelin phosphodiesterase 4-like	80	59	59	143.24	149.16	127.5
115264457	'LOC115264457'	mRNA	-0.855741	0.000697498	sphingomyelin phosphodiesterase 4-like	142	110	111	240.76	289.84	246.5
109430628	'LOC109430628'	mRNA	-2.05749	2.25572e-11	sphingomyelin synthase-related 1	64	72	146	460.99	453.44	456.48
109423770	'LOC109423770'	mRNA	-1.21763	0.0117811	sphingomyelin synthase-related 1-like	31	50	31	145.82	80.32	83.12
109407015	'LOC109407015'	mRNA	-0.694269	1.91231e-05	spidroin-2-like	1299	1229	1300	2066.33	2728.75	2513.39
115262064	'LOC115262064'	mRNA	-3.0335	5.70144e-42	spidroin-2-like	95	75	62	707.77	709.28	828.81
109405227	'LOC109405227'	mRNA	-1.11143	0.0254458	spindle assembly abnormal protein 6 homolog	25	19	22	46	52	70
109412838	'LOC109412838'	mRNA	-0.863915	0.000276507	splicing factor 3A subunit 3	164	197	256	430	488	401
109422144	'LOC109422144'	mRNA	-0.911955	8.95706e-06	splicing factor 3B subunit 1	491	722	623	1329.34	1399.37	1355.28
109432603	'LOC109432603'	mRNA	-1.84786	0.0478337	splicing factor 3B subunit 1	6	2	33	46.64	61.66	62.26
115269057	'LOC115269057'	mRNA	-2.28789	1.25265e-07	splicing factor 3B subunit 1-like	20	14	12	88.51	76.48	101.79
109410630	'LOC109410630'	mRNA	-0.319233	0.0247449	spondin-1	4893	4439	4503	6680	6961	6714
109424489	'LOC109424489'	mRNA	-0.594052	0.0207126	sprouty-related, EVH1 domain-containing protein 2	571	806	564	1250.88	1043.91	1178.37
109415722	'LOC109415722'	mRNA	-0.816926	0.0390722	squamous cell carcinoma antigen recognized by T-cells 3	35	40	48	74.27	84.27	97.01
109429488	'LOC109429488'	mRNA	-0.89514	0.0176196	squamous cell carcinoma antigen recognized by T-cells 3-like	58	57	52	152.73	122.73	92.99
109431876	'LOC109431876'	mRNA	-4.94057	0.0219388	SRA stem-loop-interacting RNA-binding protein, mitochondrial-like	0	0	0	5.22	7.88	8.8
115267577	'LOC115267577'	mRNA	-1.65619	2.72917e-06	SRA stem-loop-interacting RNA-binding protein, mitochondrial-like	68	63	54	314.16	213.56	160.32
109411613	'LOC109411613'	mRNA	-0.525891	0.0256971	SRR1-like protein	220	215	207	391.36	388.45	311.28
115261418	'LOC115261418'	mRNA	-0.601209	0.00196364	SRR1-like protein	336	345	459	640.54	687.25	704.23
109414078	'LOC109414078'	mRNA	-1.47998	8.6709e-08	STAM-binding protein-like	53	45	58	151	181	180
109415875	'LOC109415875'	mRNA	-0.474134	0.0491735	sterile alpha and TIR motif-containing protein 1	617	537	813	954.09	990.05	1259.08
109430934	'LOC109430934'	mRNA	-1.66369	1.10637e-13	steroidogenic acute regulatory protein-like	90	93	125	370.05	351.68	425.25
115267895	'LOC115267895'	mRNA	-2.49846	4.09606e-46	sterol regulatory element-binding protein cleavage-activating protein-like	114	139	138	823	873	909
115253683	'LOC115253683'	mRNA	-1.70417	1.12612e-06	stress response protein NST1-like	28	25	37	125.46	100.33	119.41
115258738	'LOC115258738'	mRNA	-0.706717	1.40913e-05	striatin-3-like	429	352	418	734.37	795.3	774.69
[truncated: 1,109 more rows]

## Sheet: up
Gene ID	Gene Symbol	Type	log2 (CEB / CE)	Qvalue (CEB / CE)	GenBank Desc	test_1_count Read Count	test_2_count Read Count	test_3_count Read Count	control_1_count Read Count	control_2_count Read Count	control_3_count Read Count
109396983	'LOC109396983'	mRNA	0.540535	0.000242747	IQ motif and SEC7 domain-containing protein 2-like	1169	1135	1107	889.93	932.29	946.57
109397016	'LOC109397016'	mRNA	0.901349	0.00249677	replication protein A 70 kDa DNA-binding subunit-like	207	362	320	197.26	176.53	189.62
109397026	'LOC109397026'	mRNA	0.963962	0.003764	replication protein A 70 kDa DNA-binding subunit	317	592	360	234.05	237.3	303.25
109397048	'LOC109397048'	mRNA	1.1003	3.0989e-13	uncharacterized LOC109397048	726	728	779	407	383	437
109397105	'LOC109397105'	mRNA	2.54141	0.0164956	peritrophin-44-like	13	22	9	4	3	2
109397116	'LOC109397116'	mRNA	1.098	0.0469529	endophilin-A	154	75	98	85.19	65.34	29.57
109397119	'LOC109397119'	mRNA	0.465586	0.0266348	graves disease carrier protein homolog	400	360	498	364	348	357
109397125	'LOC109397125'	mRNA	0.465818	0.0121474	uncharacterized LOC109397125	469	496	469	416	397	412
109397127	'LOC109397127'	mRNA	0.746192	4.61194e-05	keratin, type II cytoskeletal 1-like	1490	1752	1945	1150.51	1386.04	1104.65
109397131	'LOC109397131'	mRNA	0.523049	4.15999e-05	NADH dehydrogenase [ubiquinone] 1 alpha subcomplex subunit 9, mitochondrial	2674	2760	2807	2244	2203	2314
109397196	'LOC109397196'	mRNA	0.448327	0.0210618	protein sel-1 homolog 1-like	866	844	828	799.94	754.38	639.95
109397208	'LOC109397208'	ncRNA	5.73406	0.0204715		1	22	1
109397214	'LOC109397214'	ncRNA	5.94792	0.00111569		14	6	9
109397232	'LOC109397232'	mRNA	0.642496	0.0304922	serine-rich adhesin for platelets-like	344	256	408	310.63	237.41	208.88
109397252	'LOC109397252'	mRNA	1.40199	3.85025e-06	coiled-coil domain-containing protein 124-like	114	148	158	72.96	56.32	59.38
109397298	'LOC109397298'	mRNA	1.02213	0.000530079	vesicle transport v-SNARE 12	172	213	150	111.92	94.82	107.86
109397318	'LOC109397318'	mRNA	6.09458	7.15914e-05	signal recognition particle 19 kDa protein-like	23	23	16	0	1.63	0
109397420	'LOC109397420'	mRNA	2.86126	0.038919	galectin-4-like	8	8	15	0.97	3	2
109397439	'LOC109397439'	ncRNA	8.4566	2.80448e-09		51	83	28
109397498	'LOC109397498'	mRNA	0.719442	0.00309981	lanC-like protein 3 homolog	225	249	214	149	163	182
109397529	'LOC109397529'	mRNA	0.819238	0.000857674	uncharacterized LOC109397529	1337	1104	2036	912.99	953.69	1100.65
109397534	'LOC109397534'	mRNA	1.1059	0.0130289	peptidyl-prolyl cis-trans isomerase E	68	79	95	57.88	27.22	48.55
109397552	'LOC109397552'	ncRNA	5.09958	0.0207309		7	5	4
109397554	'LOC109397554'	mRNA	0.61487	0.00513895	serine/threonine-protein phosphatase 2A activator	222	239	247	170	185	190
109397555	'LOC109397555'	ncRNA	6.48307	7.17846e-05		11	14	17
109397559	'LOC109397559'	ncRNA	5.77193	0.002771		6	5	15
109397636	'LOC109397636'	mRNA	1.46372	0.0392657	phenoloxidase-activating factor 2-like	34	34	65	33.73	13.01	10
109397646	'LOC109397646'	mRNA	1.6394	1.6186e-13	RNA-binding protein 1-like	721	824	765	335.03	319.74	220.51
109397653	'LOC109397653'	mRNA	2.3558	0.0153509	uncharacterized LOC109397653	19	21	34	2	2	13
109397683	'LOC109397683'	mRNA	1.61661	0.00638787	anaphase-promoting complex subunit 15-like	47	110	112	47.78	41.75	15.16
109397705	'LOC109397705'	mRNA	0.80175	3.58931e-05	myophilin-like	642	539	607	439	342.45	426.94
109397712	'LOC109397712'	mRNA	0.828	0.0274228	cadherin-86C-like	208	121	138	88.12	131.46	91.73
109397717	'LOC109397717'	mRNA	0.899391	0.0466176	CKLF-like MARVEL transmembrane domain-containing protein 4	75	71	147	70.39	51.81	62.31
109397724	'LOC109397724'	mRNA	1.58183	3.51247e-10	uncharacterized LOC109397724	180	183	186	82.01	69.08	65.12
109397739	'LOC109397739'	mRNA	0.960989	0.000449396	uncharacterized LOC109397739	149	197	199	112.18	97.71	121.17
109397742	'LOC109397742'	ncRNA	5.4719	0.0105482		2	7	12
109397774	'LOC109397774'	mRNA	0.961152	0.00142949	rhomboid-related protein 2-like	228	343	255	137.21	203.32	163.36
109397792	'LOC109397792'	ncRNA	5.52357	0.00831524		5	3	14
109397805	'LOC109397805'	mRNA	1.11287	1.12653e-09	myc protein	692	598	563	349	324	338
109397867	'LOC109397867'	mRNA	0.746982	0.00026401	NECAP-like protein CG9132	466	387	538	357	310	305
109397908	'LOC109397908'	mRNA	0.489644	0.0246466	transcriptional coactivator yorkie-like	514	464	674	474.87	478.41	427.42
109397983	'LOC109397983'	mRNA	1.20592	0.00338338	PXMP2/4 family protein 3-like	91	60	95	46.66	30.59	49.9
109397995	'LOC109397995'	ncRNA	8.1827	2.48217e-09		42	47	47
109398004	'LOC109398004'	mRNA	0.952023	6.22176e-07	protein sprouty	1145	868	1295	675	722	607
109398005	'LOC109398005'	mRNA	0.537808	0.0185288	E3 ubiquitin-protein ligase listerin	553	451	557	353.5	406.23	507.61
109398018	'LOC109398018'	mRNA	0.86405	7.6831e-10	E3 ubiquitin-protein ligase sina	905	862	923	582	557	602
109398022	'LOC109398022'	mRNA	1.11713	3.6117e-13	THO complex subunit 4	717	759	732	393.58	394.46	414.32
109398023	'LOC109398023'	mRNA	1.09949	3.3272e-16	eukaryotic translation initiation factor 3 subunit L	2848	2793	2714	1616	1489	1493
109398044	'LOC109398044'	mRNA	0.967763	0.00442477	pyridoxal kinase-like	177	244	191	85.54	156.14	130.11
109398046	'LOC109398046'	mRNA	1.15994	1.24912e-05	peptidoglycan-recognition protein SC1a	296	218	373	130.57	171.02	164.35
109398065	'LOC109398065'	mRNA	0.45126	0.0409087	nicotinamide riboside kinase 1-like	446	440	416	318	391	416
109398067	'LOC109398067'	ncRNA	6.23791	0.000319723		9	17	9
109398100	'LOC109398100'	mRNA	0.55165	0.0026737	myrosinase 1-like	730	681	670	594.85	498.29	582.57
109398137	'LOC109398137'	ncRNA	7.82527	2.87798e-08		30	40	36
109398147	'LOC109398147'	ncRNA	5.5775	0.0078115		10	10	2
109398148	'LOC109398148'	ncRNA	5.33382	0.00954913		6	5	8
109398151	'LOC109398151'	ncRNA	10.9145	6.15787e-18		289	300	315
109398153	'LOC109398153'	ncRNA	6.92008	6.96938e-06		21	14	22
109398163	'LOC109398163'	mRNA	0.751871	0.00035609	F-actin-uncapping protein LRRC16A	372	315	322	247	245	214
109398173	'LOC109398173'	mRNA	4.82809	4.52267e-22	uncharacterized protein RAB5IF homolog	106	130	125	4	4	7
109398186	'LOC109398186'	mRNA	0.674093	0.0219287	scavenger receptor class B member 1	463	282	493	342	309	256
109398212	'LOC109398212'	mRNA	0.763958	0.00545246	uncharacterized LOC109398212	180	232	271	150.76	180.48	143.29
109398222	'LOC109398222'	mRNA	1.63669	0.000891046	protein CREG1-like	151	103	55	43.89	31.66	44.38
109398231	'LOC109398231'	mRNA	0.612594	0.000273412	ATP synthase lipid-binding protein, mitochondrial-like	3959	3390	4276	2578.91	2954.26	3413.59
109398257	'LOC109398257'	mRNA	1.03898	2.26085e-05	PI-PLC X domain-containing protein 1-like	408	343	333	169.1	255.43	199.95
109398260	'LOC109398260'	mRNA	2.45456	0.0132072	26S proteasome non-ATPase regulatory subunit 14	12	17	27	1.84	4.44	7.88
109398274	'LOC109398274'	mRNA	0.576952	0.0218168	uncharacterized peptidase C1-like protein F26E4.3	566	507	668	505.4	347.36	518.48
109398302	'LOC109398302'	mRNA	0.861957	9.40818e-05	protein phosphatase 1 regulatory subunit 14B	1436	1640	1987	1335	980	953
109398321	'LOC109398321'	mRNA	0.480169	0.00548531	alpha-tocopherol transfer protein	1411	1224	1305	993	1089	1249
109398333	'LOC109398333'	ncRNA	5.06359	0.0343523		2	3	11
109398395	'LOC109398395'	mRNA	0.77617	0.000558056	uncharacterized LOC109398395	1190	858	1208	593.42	763.18	879.65
109398402	'LOC109398402'	mRNA	0.57912	0.000572161	thioredoxin domain-containing protein 5 homolog	2061	1909	2069	1329	1711	1727
109398405	'LOC109398405'	mRNA	0.607271	0.0441932	60S ribosomal protein L10	6906	13527	10585	7206.96	8214.27	8710.86
109398425	'LOC109398425'	mRNA	1.36962	0.000369913	lopap	226	144	130	51.3	96.83	82.69
109398456	'LOC109398456'	mRNA	0.634434	1.53901e-06	V-type proton ATPase 116 kDa subunit a	5735	6203	5976	4639	4483	4491
109398458	'LOC109398458'	mRNA	0.808324	0.000851589	calcium-activated potassium channel slowpoke	1484	1052	1508	1104	873	727
109398460	'LOC109398460'	mRNA	0.653162	4.76723e-07	4-hydroxybutyrate coenzyme A transferase	3759	3315	3648	2482	2792	2759
109398465	'LOC109398465'	mRNA	1.20363	0.0220973	uncharacterized LOC109398465	61	40	115	33.2	39.5	37.91
109398469	'LOC109398469'	mRNA	0.638725	3.75255e-05	allatostatin-A	1597	1705	1770	1400	1220	1216
109398531	'LOC109398531'	mRNA	1.04708	0.00480606	dnaJ protein homolog 1-like	70	97	116	55.29	47.95	59.54
109398534	'LOC109398534'	mRNA	0.682755	0.00668192	GTPase-activating protein skywalker	791	517	763	545	553	414
109398549	'LOC109398549'	mRNA	0.426436	0.00623503	maternal protein tudor	2345	2085	2757	1990	2177	2114
109398573	'LOC109398573'	misc_RNA	6.22974	0.00024602		12	13	10
109398604	'LOC109398604'	ncRNA	6.88626	9.93605e-06		16	24	15
109398617	'LOC109398617'	mRNA	0.753167	5.63893e-05	mesoderm induction early response protein 1	494	454	423	322	321	317
109398627	'LOC109398627'	mRNA	2.96929	0.00171426	PHD finger-like domain-containing protein 5A	22	30	14	6.27	3.73	1.96
109398641	'LOC109398641'	mRNA	0.776129	0.00339931	39S ribosomal protein L13, mitochondrial	178	230	217	122	155	154
109398645	'LOC109398645'	mRNA	1.08059	0.00126214	X-ray repair cross-complementing protein 5-like	282	500	282	175.86	227.31	197.06
109398653	'LOC109398653'	ncRNA	7.29326	8.93179e-07		23	30	20
109398695	'LOC109398695'	misc_RNA	9.80598	1.15427e-13		141	181	93
109398706	'LOC109398706'	mRNA	0.491895	0.00380587	ELAV-like protein 2	8681	7608	8839	8001	6500	6498
109398737	'LOC109398737'	ncRNA	4.79188	0.0477582		6	3	4
109398743	'LOC109398743'	mRNA	0.428986	0.0403118	mucin-4-like	3285	2247	3275	2697	2465	2508
109398748	'LOC109398748'	mRNA	0.51311	0.00786767	solute carrier family 25 member 51	325	341	361	269	286	293
109398750	'LOC109398750'	mRNA	1.16358	5.77062e-07	methyl-CpG-binding domain protein 3	259	259	262	162	122	126
109398754	'LOC109398754'	mRNA	0.689279	0.0184316	nuclear pore complex protein Nup58	119	120	152	90	104	91
109398757	'LOC109398757'	mRNA	1.17732	0.00547506	hemicentin-1-like	84	72	88	31	61	35
109398784	'LOC109398784'	mRNA	0.61973	0.00565139	homeotic protein female sterile	494	365	527	312.25	391.37	356.76
109398789	'LOC109398789'	mRNA	1.51813	0.00338302	uncharacterized LOC109398789	53	79	39	27	22	22
109398795	'LOC109398795'	mRNA	0.466252	0.0264037	sodium-dependent phosphate transporter 2-like	8524	6716	8961	7846.22	6938.01	5756.55
109398796	'LOC109398796'	mRNA	0.409564	0.0173262	protein CLEC16A homolog	617	563	701	532.28	560.12	573.25
109398809	'LOC109398809'	misc_RNA	10.729	4.94383e-17		312	264	216
109398827	'LOC109398827'	mRNA	0.718005	0.0394797	3-oxoacyl-[acyl-carrier-protein] synthase, mitochondrial	118	127	91	74	81	87
109398830	'LOC109398830'	mRNA	0.639032	0.00334088	ras-like protein 2	276	267	281	180.66	214.19	230.41
109398852	'LOC109398852'	mRNA	0.575946	0.0194993	DCN1-like protein	241	224	255	217	164	187
109398862	'LOC109398862'	mRNA	1.63963	3.04137e-05	GPALPP motifs-containing protein 1	67	88	110	30	28	42
109398869	'LOC109398869'	mRNA	0.875009	0.0203956	programmed cell death protein 6-like	162	293	278	167.95	192.65	112.18
109398887	'LOC109398887'	mRNA	0.956787	0.00212185	ribosomal RNA small subunit methyltransferase NEP1	98	98	102	54	65	62
109398894	'LOC109398894'	mRNA	1.35968	0.0336473	single-pass membrane and coiled-coil domain-containing protein 4 homolog	28	29	71	18	23	17
109398911	'LOC109398911'	ncRNA	6.50174	0.000100276		13	8	22
109398913	'LOC109398913'	mRNA	0.506441	0.0251251	integrator complex subunit 8-like	327	251	292	232.65	238.26	251.42
109398937	'LOC109398937'	mRNA	0.577499	0.000134377	heparan-sulfate 6-O-sulfotransferase 2-like	1122	1063	1044	824	830	899
109398993	'LOC109398993'	mRNA	0.315756	0.0280505	sortilin-related receptor-like	5607	5100	5772	5430	5253	4893
109399007	'LOC109399007'	mRNA	0.532612	0.0139516	uncharacterized LOC109399007	1191	981	1122	894.14	1051.43	734.06
109399052	'LOC109399052'	mRNA	0.478511	0.00284952	ran-binding protein 3-like	980	975	1017	900	824	788
109399073	'LOC109399073'	ncRNA	5.73893	0.0020988		7	9	9
109399093	'LOC109399093'	mRNA	0.652995	3.99184e-08	eukaryotic translation initiation factor 5A	7906	7989	8341	6140	5774	6248
109399101	'LOC109399101'	mRNA	0.713696	0.00438294	galectin-9-like	228	250	306	173	220	169
109399105	'LOC109399105'	mRNA	1.79459	1.63994e-34	40S ribosomal protein S20	5674	6335	6207	1881.2	1970.86	2348.55
109399249	'LOC109399249'	mRNA	5.01887	0.0319318	uncharacterized LOC109399249	7	6	2	0	0	0
109399253	'LOC109399253'	mRNA	0.528887	0.000900953	NADH dehydrogenase [ubiquinone] 1 beta subcomplex subunit 11, mitochondrial	1771	2094	2001	1513	1637	1649
109399285	'LOC109399285'	mRNA	0.509411	0.00170221	tyrosine-protein kinase Src64B	771	706	804	672	605	608
109399286	'LOC109399286'	mRNA	0.646418	8.65939e-06	calcium-binding mitochondrial carrier protein SCaMC-2	4919	4082	4337	3118	3450	3478
109399345	'LOC109399345'	mRNA	1.21648	3.88614e-17	serine/arginine-rich splicing factor 1A	904	876	868	438.91	454.4	452.78
109399346	'LOC109399346'	mRNA	0.577452	0.00914137	serine incorporator 1-like	3669	2976	2688	2152.31	2351.79	2894.93
109399397	'LOC109399397'	mRNA	0.90746	0.0346351	RNA cytidine acetyltransferase	71	62	61	36.54	52.91	34.96
109399416	'LOC109399416'	mRNA	0.622042	0.0471576	CD63 antigen-like	155	202	159	117.09	124.77	156.01
109399418	'LOC109399418'	mRNA	0.919489	0.00870447	acyl-coenzyme A thioesterase 13-like	101	82	142	71.04	65.57	65
109399426	'LOC109399426'	mRNA	0.479894	0.00292236	uncharacterized LOC109399426	1297	1349	1314	999	1173	1180
109399427	'LOC109399427'	mRNA	0.501333	0.0241188	general odorant-binding protein lush	2322	1789	2667	1560	1888	2173
109399436	'LOC109399436'	mRNA	0.611866	0.0316499	ecdysone-induced protein 78C	150	123	140	113	103.95	102
109399437	'LOC109399437'	mRNA	1.46935	0.0412757	chymotrypsin inhibitor-like	30	22	23	6	12	14
109399476	'LOC109399476'	mRNA	1.15789	0.0398396	uncharacterized LOC109399476	38	55	74	17	40	31
109399481	'LOC109399481'	mRNA	0.76408	0.000127155	lon protease homolog, mitochondrial	379	341	336	260	239	234
109399514	'LOC109399514'	mRNA	1.20836	2.15052e-05	ribonucleoside-diphosphate reductase subunit M2	542	962	611	363	387	337
109399515	'LOC109399515'	mRNA	0.556485	0.00517205	39S ribosomal protein L2, mitochondrial-like	453	490	532	358	372	452
109399517	'LOC109399517'	mRNA	0.630559	0.0193464	3-ketoacyl-CoA thiolase, mitochondrial	1412	1427	1706	817.98	1121.67	1523.27
109399518	'LOC109399518'	mRNA	0.632969	0.02344	uncharacterized LOC109399518	1290	929	1206	617	1106	877
109399532	'LOC109399532'	mRNA	1.83181	0.00345521	cuticle protein 19	53	23	33	11.91	13.78	12.35
109399548	'LOC109399548'	misc_RNA	9.87479	2.45486e-14		172	137	130
109399564	'LOC109399564'	misc_RNA	10.9704	5.65497e-18		313	345	278
109399577	'LOC109399577'	mRNA	1.1564	0.00258102	CD151 antigen-like	119	72	91	40.02	50.41	59.75
109399581	'LOC109399581'	misc_RNA	9.14453	3.74653e-12		99	81	85
109399599	'LOC109399599'	mRNA	0.696849	0.0318654	probable cGMP 3',5'-cyclic phosphodiesterase subunit delta	106	106	126	96	73	76
109399616	'LOC109399616'	mRNA	1.10348	0.00534733	uncharacterized LOC109399616	99	123	71	50.48	59.42	53.04
109399618	'LOC109399618'	mRNA	0.971218	5.25902e-07	tetraspanin-11	384	335	462	238	234	235
109399620	'LOC109399620'	mRNA	0.5639	0.0022766	regulator of microtubule dynamics protein 1-like	613	561	734	459	503	555
109399624	'LOC109399624'	mRNA	6.78757	0.000241009	cytochrome b-c1 complex subunit 8-like	2	33	16
109399666	'LOC109399666'	mRNA	9.73768	1.19795e-13	40S ribosomal protein S16	111	173	113
109399702	'LOC109399702'	ncRNA	4.79604	0.0449699		5	4	4
109399758	'LOC109399758'	ncRNA	8.88646	2.73788e-11		59	76	87
109399858	'LOC109399858'	mRNA	0.615027	6.1457e-05	RNA-binding protein 24-A-like	1447	1437	1745	1266	1140	1145
109399894	'LOC109399894'	mRNA	0.891676	0.0324838	uncharacterized LOC109399894	285	156	199	82.06	143.43	182.17
109399939	'LOC109399939'	mRNA	0.706264	0.00029658	zinc finger and SCAN domain-containing protein 12-like	281	286	313	216	209	210
109399942	'LOC109399942'	mRNA	0.604133	0.0143849	glutamyl-tRNA(Gln) amidotransferase subunit B, mitochondrial	218	187	205	137	167	169
109399943	'LOC109399943'	mRNA	0.523175	0.0015211	CCR4-NOT transcription complex subunit 6-like	1145	1137	1083	940.44	844.61	979.02
109399946	'LOC109399946'	mRNA	1.19594	3.21896e-09	glutamine synthetase 2 cytoplasmic	7691	10448	10380	5305.5	5306.56	4052.24
109399951	'LOC109399951'	mRNA	0.512855	0.000251998	eukaryotic translation initiation factor 3 subunit D	1739	1591	1640	1363	1322	1421
109399952	'LOC109399952'	mRNA	0.730799	0.00322265	protein penguin	174	177	200	122	121	148
109399954	'LOC109399954'	mRNA	0.914801	5.92929e-07	putative peptidyl-prolyl cis-trans isomerase dodo	400	461	481	261	290	288
109399955	'LOC109399955'	mRNA	0.553161	0.00166776	DEAD-box helicase Dbp80	509	574	559	430	449	441
109400042	'LOC109400042'	mRNA	1.28332	0.0178291	uncharacterized LOC109400042	43	30	43	15	23	18
109400046	'LOC109400046'	ncRNA	9.90156	1.53831e-14		154	131	164
109400047	'LOC109400047'	mRNA	0.618691	0.0116679	serine-rich adhesin for platelets	1388	902	1003	716.72	914.9	899.55
109400055	'LOC109400055'	mRNA	2.06476	0.0226664	uncharacterized protein C7orf26 homolog	12	52	38	3.72	16.99	10.87
109400071	'LOC109400071'	mRNA	1.27358	3.622e-05	1,5-anhydro-D-fructose reductase	182	319	288	140.61	136.29	109.13
109400088	'LOC109400088'	mRNA	0.82877	0.0375176	brain tumor protein	116	96	159	102.28	85.16	57.62
109400094	'LOC109400094'	mRNA	1.06718	0.02817	multidrug resistance-associated protein 9-like	44	57	96	33.02	36.76	41.35
109400110	'LOC109400110'	mRNA	0.613647	0.0186006	inorganic pyrophosphatase	307	417	376	232.3	301.12	317.05
109400116	'LOC109400116'	mRNA	0.8041	2.36949e-07	NADH dehydrogenase [ubiquinone] 1 alpha subcomplex subunit 6	1013	1041	1137	771.51	650.38	730.86
109400145	'LOC109400145'	ncRNA	6.39585	0.000179919		12	7	21
109400174	'LOC109400174'	mRNA	0.490801	0.0479267	optomotor-blind protein	643	422	645	504.15	482.58	440.74
109400190	'LOC109400190'	mRNA	0.419166	0.0215169	transcription factor E2f1	1463	1192	1218	1106.52	1098.72	1212.02
109400200	'LOC109400200'	mRNA	0.904149	1.89323e-05	proteasome subunit alpha type-2	590	593	544	310.51	340.92	441.8
109400244	'LOC109400244'	misc_RNA	11.3387	1.99713e-19		407	381	426
109400287	'LOC109400287'	mRNA	1.03549	0.0332176	peptidyl-prolyl cis-trans isomerase-like 3	46	48	47	34	23	24
109400294	'LOC109400294'	mRNA	0.951189	5.73221e-09	multidrug resistance-associated protein 1-like	1266	1389	1713	824.31	899.39	933.07
109400308	'LOC109400308'	mRNA	0.513812	0.00119695	metallo-beta-lactamase domain-containing protein 1	8675	9971	9956	8512	7338	7756
109400337	'LOC109400337'	mRNA	0.700108	3.32024e-05	leucine carboxyl methyltransferase 1	662	637	727	483	442	543
109400373	'LOC109400373'	mRNA	0.751552	0.040926	UPF0160 protein	78	85	118	56.11	71.99	69.48
109400387	'LOC109400387'	mRNA	3.45251	3.16386e-08	uncharacterized LOC109400387	38	111	111	10.8	4.42	14.83
109400394	'LOC109400394'	mRNA	1.8937	0.0164325	lopap-like	12	97	86	20.7	19.17	23.31
109400397	'LOC109400397'	ncRNA	6.78397	1.66385e-05		14	14	24
109400400	'LOC109400400'	mRNA	0.753298	0.000113392	protein phosphatase PP2A 55 kDa regulatory subunit	928	761	1062	717.29	624.18	572.03
109400406	'LOC109400406'	mRNA	0.73464	0.0112895	polypyrimidine tract-binding protein 2	556	399	396	384	324	248
109400409	'LOC109400409'	mRNA	5.1653	0.0184831	protein fem-1 homolog C	6	3	8
109400410	'LOC109400410'	mRNA	2.52494	7.74848e-09	mushroom body large-type Kenyon cell-specific protein 1	146	90	146	12	35	31
109400433	'LOC109400433'	mRNA	1.13922	1.93359e-07	filamin-A	2290	1912	3132	1105	1545	1249
109400458	'LOC109400458'	mRNA	0.599191	0.024483	uncharacterized LOC109400458	346	221	279	208.76	218.38	231.78
109400487	'LOC109400487'	mRNA	0.814267	0.00184918	calcineurin B homologous protein 1-like	1022	673	1072	462.41	695.05	690.31
109400488	'LOC109400488'	mRNA	0.561439	0.0166553	uncharacterized LOC109400488	269	214	288	187	207	220
109400490	'LOC109400490'	mRNA	0.771109	0.0493785	uncharacterized LOC109400490	196	203	167	177.3	131.31	83.36
109400501	'LOC109400501'	mRNA	0.626494	0.00812541	RNA pseudouridylate synthase domain-containing protein 1-like	292	249	319	250	194	210
109400504	'LOC109400504'	mRNA	0.47556	0.0314368	vesicle transport protein GOT1B	388	295	353	271	302	304
109400509	'LOC109400509'	ncRNA	10.2411	1.22511e-15		186	195	185
109400512	'LOC109400512'	ncRNA	14.7395	7.62154e-33		4040	4500	4249
109400613	'LOC109400613'	mRNA	0.741936	0.000380277	ion-translocating oxidoreductase complex subunit C-like	274	291	351	216.83	202.99	226.51
109400634	'LOC109400634'	mRNA	0.876458	0.0431188	oxidoreductase-like domain-containing protein 1	71	109	76	68	46	51
109400667	'LOC109400667'	mRNA	0.799257	0.014787	uncharacterized LOC109400667	274	224	328	120.81	218.48	220.67
109400670	'LOC109400670'	misc_RNA	8.44748	4.38407e-10		55	47	62
109400672	'LOC109400672'	mRNA	0.763438	3.54835e-07	23 kDa integral membrane protein-like	6116	5989	5881	4622	3939	3926
109400673	'LOC109400673'	ncRNA	6.34748	0.000226067		20	10	8
109400675	'LOC109400675'	ncRNA	9.18025	3.45945e-12		97	70	106
109400677	'LOC109400677'	mRNA	1.20499	0.000118759	eukaryotic translation initiation factor 2 subunit 2-like	712	596	1329	359.3	500.96	474.21
109400696	'LOC109400696'	mRNA	0.639427	0.0324727	ragulator complex protein LAMTOR2 homolog	164	204	149	129.3	134.71	130.87
109400724	'LOC109400724'	mRNA	0.407249	0.00322626	uncharacterized LOC109400724	2023	1779	2096	1767	1752	1712
109400744	'LOC109400744'	mRNA	1.45402	6.77227e-05	acyl-coenzyme A thioesterase 13-like	174	200	118	88.96	55.43	70
109400747	'LOC109400747'	mRNA	0.726848	2.50142e-05	integrin-linked protein kinase	554	641	634	442	419	442
109400757	'LOC109400757'	mRNA	0.410711	0.0251442	uncharacterized LOC109400757	422	401	431	374	373	364
109400797	'LOC109400797'	ncRNA	6.9633	7.30855e-06		15	15	29
109400851	'LOC109400851'	mRNA	0.61996	0.00494727	probable dimethyladenosine transferase	294	263	288	198	202	248
109400870	'LOC109400870'	mRNA	0.707855	0.0137037	double-strand break repair protein MRE11	192	217	162	125	153	136
109400871	'LOC109400871'	mRNA	0.545337	0.0419153	integrator complex subunit 10	148	164	166	133	121	132
109400907	'LOC109400907'	ncRNA	7.904	2.52805e-08		43	24	46
109400916	'LOC109400916'	mRNA	1.57575	0.00748127	UPF0565 protein C2orf69 homolog	52	28	66	27.58	14.91	16.11
109400921	'LOC109400921'	mRNA	1.97261	0.000145202	microfibril-associated glycoprotein 4-like	64	124	219	32	58	31
109400931	'LOC109400931'	mRNA	2.34736	4.53791e-12	fibrinogen-like protein A	297	420	629	134.09	71.23	104
109400970	'LOC109400970'	mRNA	1.08453	0.0422038	protein D2	60	110	56	41.99	30	56
109400980	'LOC109400980'	mRNA	1.28509	3.80968e-15	syntenin-1-like	770	754	894	340.1	400.29	428.54
109400994	'LOC109400994'	mRNA	0.755623	0.0259543	protein rolling stone-like	292	146	278	173.82	159.75	164.87
109401001	'LOC109401001'	mRNA	0.514166	0.00473514	uncharacterized LOC109401001	2216	2260	2082	2042	1689	1685
109401017	'LOC109401017'	mRNA	0.765519	0.000339846	probable G-protein coupled receptor Mth-like 11	326	300	357	223.65	259.45	198.53
109401023	'LOC109401023'	mRNA	1.3067	3.12051e-07	ragulator complex protein LAMTOR4 homolog	203	251	210	118	104	95
109401048	'LOC109401048'	ncRNA	6.1481	0.000541033		6	16	11
109401060	'LOC109401060'	mRNA	0.570393	0.00668192	CAAX prenyl protease 1 homolog	576	753	649	534	496	544
109401069	'LOC109401069'	ncRNA	10.4301	4.55401e-16		228	161	261
109401120	'LOC109401120'	mRNA	1.28553	0.0128079	WW domain-containing protein tag-325-like	35	38	58	20.17	19.7	24.19
109401182	'LOC109401182'	mRNA	0.513043	0.00587446	uncharacterized LOC109401182	1426	1200	1220	1114.84	936.03	1127.62
109401203	'LOC109401203'	ncRNA	8.23774	2.19456e-09		54	35	53
109401220	'LOC109401220'	ncRNA	5.91561	0.00315528		4	4	21
109401223	'LOC109401223'	mRNA	0.733942	5.21163e-05	Down syndrome cell adhesion molecule-like protein Dscam2	2876	2629	2484	2133.3	1871.07	1659.24
109401225	'LOC109401225'	mRNA	0.521847	0.00131969	serine-rich adhesin for platelets-like	765	655	785	620.78	575.93	611.09
109401228	'LOC109401228'	ncRNA	4.89536	0.0440244		8	2	4
109401266	'LOC109401266'	mRNA	1.12536	0.0425419	LIM domain-binding protein 2	57	48	43	35.18	15.12	30.8
109401268	'LOC109401268'	mRNA	1.18788	0.0163849	uncharacterized LOC109401268	153	90	181	98.63	35.1	84.11
109401278	'LOC109401278'	mRNA	0.949239	0.0153599	proteasome subunit beta type-7-like	87	109	105	49.96	84.38	51.31
109401280	'LOC109401280'	mRNA	0.862842	0.000346378	glutathione S-transferase	1181	1116	1535	594	972	911
109401284	'LOC109401284'	mRNA	0.716193	0.011903	WD repeat-containing protein CG11141	148	184	218	114.32	135.29	145.62
109401288	'LOC109401288'	mRNA	0.625671	0.015738	speckle-type POZ protein	226	175	207	135	172	157
109401340	'LOC109401340'	mRNA	4.60335	0.000293946	N-alpha-acetyltransferase 38, NatC auxiliary subunit	28	18	16	3.13	0	0.45
109401345	'LOC109401345'	mRNA	0.796035	4.08822e-07	synaptic vesicle membrane protein VAT-1 homolog-like	3012	3554	3389	2091	2474	2203
109401363	'LOC109401363'	mRNA	0.502893	0.000113886	exportin-1-like	7824	7135	7885	6699	6167	6106
109401373	'LOC109401373'	mRNA	0.497921	5.85151e-05	protein ref(2)P-like	4124	3839	4229	3371	3530	3264
109401375	'LOC109401375'	mRNA	0.324876	0.0289881	monocyte to macrophage differentiation factor	1861	1935	1903	1712	1818	1838
109401402	'LOC109401402'	mRNA	0.45976	0.00672632	TBC1 domain family member 20	775	823	868	632	728	754
109401408	'LOC109401408'	mRNA	0.763443	6.47329e-05	anamorsin homolog	493	517	561	305	396	390
109401413	'LOC109401413'	mRNA	9.82717	2.86263e-14	putative defense protein Hdd11-like	158	123	145
109401421	'LOC109401421'	mRNA	0.747508	0.021979	mitotic spindle assembly checkpoint protein MAD1	192	120	220	109.7	131.5	131.97
109401449	'LOC109401449'	mRNA	0.95668	0.00449968	G protein-activated inward rectifier potassium channel 3-like	95	106	141	59.36	82.37	66.95
109401473	'LOC109401473'	mRNA	0.527685	0.00199229	ATP synthase subunit O, mitochondrial	1382	1133	1180	1043.91	1010.76	967.16
109401485	'LOC109401485'	mRNA	2.60551	5.18393e-10	cysteine-rich hydrophobic domain-containing protein 2	71	75	76	15.82	11.32	17.63
109401488	'LOC109401488'	mRNA	1.24451	1.88392e-17	isocitrate dehydrogenase [NAD] subunit gamma, mitochondrial	2013	1835	2441	1081.32	1009.7	1025.31
109401489	'LOC109401489'	mRNA	4.73283	3.8775e-09	salivary glue protein Sgs-3-like	38	42	56	3	1	2
109401495	'LOC109401495'	mRNA	0.686585	0.0439877	protein arginine N-methyltransferase 1-like	139	124	164	133.42	91.94	87.86
109401499	'LOC109401499'	misc_RNA	6.93829	9.49657e-06		13	27	17
109401506	'LOC109401506'	ncRNA	8.85041	3.06609e-11		66	64	87
109401543	'LOC109401543'	mRNA	2.07834	0.032508	actin-1-like	284	140	680	47.33	173.18	82.45
109401545	'LOC109401545'	mRNA	0.790225	0.000447738	NADH dehydrogenase [ubiquinone] 1 alpha subcomplex subunit 1	573	782	793	540	424	499
109401546	'LOC109401546'	mRNA	1.05809	8.76559e-05	actin-1	691	1089	1094	488.41	457.39	684.06
109401551	'LOC109401551'	mRNA	1.71341	0.0155296	actin, muscle-type A2-like	48	28	137	15.21	33.63	27.18
109401552	'LOC109401552'	mRNA	1.3114	1.28182e-05	glutaredoxin-C4-like	110	125	129	48.53	59.33	66.19
109401582	'LOC109401582'	misc_RNA	6.32857	0.000197623		9	10	19
109401592	'LOC109401592'	mRNA	0.388595	0.0433807	gelsolin-like	437	441	511	386	416	447
109401602	'LOC109401602'	mRNA	0.355791	0.0166416	gelsolin	8856	8099	9821	7596	8946	8068
109401710	'LOC109401710'	mRNA	0.498348	0.000243339	GMP synthase [glutamine-hydrolyzing]	1733	1506	1715	1368	1362	1398
109401713	'LOC109401713'	mRNA	0.361958	0.0413714	protein decapentaplegic	635	546	642	556	535	578
109401715	'LOC109401715'	mRNA	0.608974	0.000381796	mitochondrial Rho GTPase	891	719	770	590	625	624
109401716	'LOC109401716'	mRNA	0.417033	0.0253105	sepiapterin reductase-like	1142	1105	1365	913	1093	1177
109401719	'LOC109401719'	mRNA	1.04184	8.03357e-07	pancreatic triacylglycerol lipase	301	356	360	210	173	199
109401773	'LOC109401773'	mRNA	0.38804	0.00263133	ATP synthase subunit b, mitochondrial-like	8003	8231	8364	7497	7123	7538
109401775	'LOC109401775'	mRNA	0.441559	0.0303591	uncharacterized LOC109401775	398	470	482	367	391	414
109401781	'LOC109401781'	mRNA	0.741762	0.0202078	probable phospholipid hydroperoxide glutathione peroxidase	693	1392	981	799.98	670.51	704.16
109401786	'LOC109401786'	mRNA	2.01137	2.34137e-06	glycerophosphodiester phosphodiesterase 1-like	87	137	92	32.49	20.37	41.27
109401788	'LOC109401788'	misc_RNA	8.02226	6.99555e-09		42	36	44
109401825	'LOC109401825'	mRNA	0.436876	0.0164399	40S ribosomal protein SA	6138	6220	6169	4549.61	6205.59	5404.61
109401876	'LOC109401876'	mRNA	0.84364	2.10729e-05	ubiquitin carboxyl-terminal hydrolase MINDY-3 homolog	952	1246	1043	770	679	685
109401911	'LOC109401911'	mRNA	1.17297	4.06282e-06	coactosin-like protein	164	152	196	78	92	97
109401913	'LOC109401913'	mRNA	0.491797	0.0116814	succinate dehydrogenase [ubiquinone] cytochrome b small subunit, mitochondrial	786	930	893	633	777	781
109401927	'LOC109401927'	mRNA	0.676653	0.00304616	LIM domain transcription factor LMO4.1	263	326	306	201.77	241.07	219.52
109401942	'LOC109401942'	misc_RNA	6.32058	0.000248112		9	19	9
109401982	'LOC109401982'	mRNA	0.451018	0.0248903	small G protein signaling modulator 3 homolog	450	512	508	429.9	385.35	454.52
109401985	'LOC109401985'	mRNA	1.25732	0.00978211	CLIP domain-containing serine protease B15-like	51	65	124	43.75	41.54	33.18
109401988	'LOC109401988'	ncRNA	7.14223	7.50456e-06		19	36	10
109401989	'LOC109401989'	mRNA	1.60092	0.00164707	CLIP domain-containing serine protease B15-like	91	67	145	59.61	35.66	22.18
109402030	'LOC109402030'	mRNA	1.59021	2.15292e-08	b(0,+)-type amino acid transporter 1	390	285	440	186	140	107
109402032	'LOC109402032'	mRNA	1.33939	6.46448e-11	60S ribosomal protein L32	3405	3817	2656	1440.94	1486.67	1706.13
109402076	'LOC109402076'	mRNA	0.767146	0.0298406	adenosylhomocysteinase	337	546	527	213.91	351.8	416.14
109402081	'LOC109402081'	mRNA	0.545837	0.00227166	vesicle-associated membrane protein 7	737	703	740	534	554	673
109402086	'LOC109402086'	mRNA	0.52672	0.00271433	uncharacterized LOC109402086	1763	1431	1492	1211	1219	1406
109402097	'LOC109402097'	mRNA	1.14516	2.24337e-05	insulin receptor	233	229	238	132.8	91.88	150.49
109402112	'LOC109402112'	mRNA	0.837122	1.45487e-06	sorting nexin-2	655	604	652	364.62	466.47	431.53
109402145	'LOC109402145'	mRNA	0.696515	7.86262e-07	dual specificity protein phosphatase 3	3025	2648	3322	2298	2055	2167
109402150	'LOC109402150'	mRNA	0.52224	0.000213198	pyruvate dehydrogenase E1 component subunit beta, mitochondrial	1376	1239	1334	1042	1058	1140
109402170	'LOC109402170'	mRNA	3.56974	0.0186006	tetratricopeptide repeat protein 21B-like	11	13	6	2.46	0	1.99
109402202	'LOC109402202'	mRNA	2.40819	0.000902252	uncharacterized LOC109402202	28	19	30	6.12	7.38	4.19
109402210	'LOC109402210'	mRNA	0.52214	0.000451294	uncharacterized LOC109402210	2139	1788	2266	1684	1763	1620
109402213	'LOC109402213'	mRNA	0.367442	0.0433934	ras-related protein Rab-10	708	730	738	591.88	696.15	703.48
109402217	'LOC109402217'	mRNA	0.783157	0.0174636	kinesin-like protein Klp10A	715	822	782	763.56	369.84	453.9
109402222	'LOC109402222'	mRNA	0.592369	0.000311972	dolichyl-diphosphooligosaccharide--protein glycosyltransferase subunit STT3A	662	655	723	518	578	497
109402223	'LOC109402223'	ncRNA	6.84417	1.31357e-05		24	12	18
109402285	'LOC109402285'	misc_RNA	5.85543	0.00163023		13	8	6
109402287	'LOC109402287'	mRNA	1.54208	0.00413384	uncharacterized LOC109402287	42	30	42	13.83	18.57	15.54
109402289	'LOC109402289'	misc_RNA	6.14005	0.000368915		13	10	10
109402323	'LOC109402323'	mRNA	0.416895	0.0456241	receptor expression-enhancing protein 2-like	494	488	641	442.74	517.45	469.55
109402328	'LOC109402328'	mRNA	1.04522	0.00209725	uncharacterized LOC109402328	136	167	176	60.15	111.07	103.53
109402336	'LOC109402336'	mRNA	0.645848	0.00188755	uncharacterized LOC109402336	433	401	515	284.87	361.8	369.02
109402360	'LOC109402360'	mRNA	0.605338	0.0484888	eukaryotic translation initiation factor 3 subunit A	952	1564	977	1009.56	801.14	916.05
109402362	'LOC109402362'	mRNA	1.3225	2.69275e-06	uncharacterized LOC109402362	310	295	215	148.02	107.99	133.46
109402365	'LOC109402365'	mRNA	0.677738	0.00391751	zinc transporter ZIP13 homolog	1194	799	1185	636.46	884.41	813.29
109402367	'LOC109402367'	mRNA	1.20359	0.00529952	CLIP domain-containing serine protease 2-like	83	185	112	71	57	68
109402368	'LOC109402368'	ncRNA	5.51709	0.0322622		9	0	13
109402403	'LOC109402403'	mRNA	0.407865	0.0124277	RNA-binding protein Nova-1-like	1600	1568	1738	1276.59	1591.27	1490.37
109402405	'LOC109402405'	mRNA	1.34611	2.7398e-05	elongation of very long chain fatty acids protein AAEL008004	360	792	538	261.43	261.75	267.25
109402419	'LOC109402419'	mRNA	1.10268	1.26377e-07	alpha-mannosidase 2-like	558	604	596	252.46	339.59	376.06
109402430	'LOC109402430'	mRNA	1.3413	0.0256555	src substrate cortactin	34	110	89	24.15	47.96	38.88
109402431	'LOC109402431'	mRNA	0.693179	6.12917e-05	multiple coagulation factor deficiency protein 2 homolog	452	443	520	317	355	358
109402435	'LOC109402435'	mRNA	1.34062	0.000431471	huntingtin-interacting protein K-like	86	88	101	28.6	54.68	46.64
109402436	'LOC109402436'	mRNA	0.607509	0.0149877	calmodulin	195	216	221	161	144	184
109402443	'LOC109402443'	mRNA	0.622944	0.0184585	uncharacterized LOC109402443	288	273	350	265	247	182
109402449	'LOC109402449'	ncRNA	8.69388	1.32658e-10		77	67	49
109402462	'LOC109402462'	mRNA	2.37077	0.000791147	uncharacterized LOC109402462	48	56	58	4	26	7
109402464	'LOC109402464'	mRNA	1.84097	0.00625136	serine protease snake-like	19	32	31	8	10.73	9.11
109402480	'LOC109402480'	mRNA	1.31656	0.00698638	BLOC-1-related complex subunit 8 homolog	66	55	41	22.01	32.68	23.85
109402487	'LOC109402487'	mRNA	0.488707	0.00463364	piezo-type mechanosensitive ion channel component	1060	844	1036	754	874	837
109402498	'LOC109402498'	mRNA	0.928286	0.000186225	protein YIPF6-like	231	314	283	163	157	194
109402528	'LOC109402528'	mRNA	0.555892	0.0246925	transmembrane protease serine 9-like	242	234	318	203.93	236.99	195
109402573	'LOC109402573'	ncRNA	4.99276	0.043252		1	6	8
109402582	'LOC109402582'	mRNA	1.58199	1.48409e-14	transmembrane protein 258	277	291	319	110	110	129
109402594	'LOC109402594'	mRNA	0.426439	0.021757	transmembrane protein 50A-like	1134	1209	1486	1006.94	1124.53	1221.44
109402595	'LOC109402595'	mRNA	0.684175	3.55185e-05	tumor susceptibility gene 101 protein	784	881	814	573	613	636
109402598	'LOC109402598'	mRNA	0.675275	7.33113e-05	serine--tRNA ligase, cytoplasmic-like	929	1138	1066	747	780	789
109402625	'LOC109402625'	mRNA	0.745742	2.32618e-06	AMP deaminase 2	1593	1789	1607	1091	1176	1249
109402633	'LOC109402633'	mRNA	1.10422	2.35016e-10	histone H2A.V	1084	1341	1443	640	753	727
109402640	'LOC109402640'	mRNA	0.93944	9.94667e-09	SPARC	2903	2852	3402	1563	2105	1953
109402651	'LOC109402651'	misc_RNA	8.71841	8.3133e-10		96	72	27
109402662	'LOC109402662'	mRNA	0.788675	0.0419375	hybrid signal transduction histidine kinase M	68	63	67	47	42	46
109402686	'LOC109402686'	ncRNA	6.78883	1.33834e-05		16	15	21
109402695	'LOC109402695'	ncRNA	5.95393	0.000949997		13	8	8
109402710	'LOC109402710'	mRNA	0.784046	0.000559784	osteopontin	2759	3525	2432	1961	1803	2242
109402737	'LOC109402737'	mRNA	1.0078	0.000131996	proline-rich extensin-like protein EPR1	197	180	235	93.39	132.83	133.38
109402775	'LOC109402775'	mRNA	1.42576	4.72764e-05	DDB1- and CUL4-associated factor 12	101	100	81	46.41	42.64	36.27
109402787	'LOC109402787'	mRNA	0.564851	0.000147961	26S proteasome regulatory subunit 6B	1265	1396	1405	1110	1041	1089
109402794	'LOC109402794'	mRNA	0.551408	0.022484	influenza virus NS1A-binding protein	1330	977	1523	822.34	1157.97	1087.95
109402807	'LOC109402807'	mRNA	0.497355	0.00180633	phosphatidylinositol transfer protein alpha isoform	1061	939	1143	895.15	911.73	811.2
109402811	'LOC109402811'	misc_RNA	8.79572	5.12378e-11		78	53	78
109402830	'LOC109402830'	mRNA	0.663612	0.0263054	N-acetylglucosaminyl-phosphatidylinositol de-N-acetylase-like	158	123	137	93.08	99.59	119.58
109402835	'LOC109402835'	mRNA	1.48426	0.0486939	protein claret segregational-like	20	28	18	7	11.77	10.43
109402892	'LOC109402892'	mRNA	0.697527	0.000270791	digestive cysteine proteinase 1	2149	1555	2150	1290.65	1335.96	1616.97
109402904	'LOC109402904'	mRNA	2.12653	0.0126157	uncharacterized LOC109402904	34	16	28	2.75	12.14	7.37
109402914	'LOC109402914'	mRNA	0.977382	0.042967	GATA zinc finger domain-containing protein 8	52	53	87	47	28	39
109402925	'LOC109402925'	ncRNA	5.99217	0.000747771		9	8	13
109402947	'LOC109402947'	mRNA	1.25429	0.0268997	serine protease grass-like	201	174	527	71.5	231.57	137.7
109402949	'LOC109402949'	mRNA	0.708929	0.0348363	ADP-ribosylation factor-like protein 2	97	119	111	84.96	66.98	86.15
109402950	'LOC109402950'	mRNA	0.850594	3.25682e-08	uncharacterized LOC109402950	866	959	916	575.91	592.84	627.26
109403000	'LOC109403000'	mRNA	5.85662	0.00135206	40S ribosomal protein S21-like	8	11	8
109403033	'LOC109403033'	mRNA	1.02199	0.000465012	esterase B1-like	126	111	156	83	72	72
109403034	'LOC109403034'	mRNA	0.512935	0.00015354	SAFB-like transcription modulator	7035	7586	8333	6283	6010	6648
109403046	'LOC109403046'	mRNA	0.990002	0.0295898	UDP-glucose 6-dehydrogenase	96	60	124	39.69	54	72.2
109403116	'LOC109403116'	ncRNA	7.22615	2.17438e-06		23	13	35
109403162	'LOC109403162'	mRNA	0.376783	0.0316225	macoilin	858	756	972	810	777	752
109403166	'LOC109403166'	ncRNA	5.85425	0.0013881		7	11	9
109403167	'LOC109403167'	mRNA	0.409358	0.0472693	zinc finger protein 709-like	457	433	408	355	388	411
109403168	'LOC109403168'	mRNA	0.515412	0.0156918	zinc finger C4H2 domain-containing protein	310	340	319	268	248	284
109403171	'LOC109403171'	mRNA	0.522588	0.0495633	CTL-like protein 2	781	739	770	441.41	703.21	739.95
109403173	'LOC109403173'	mRNA	0.885851	1.20855e-05	copper transporter 5.1-like	271	253	309	181.62	167.83	182.78
109403183	'LOC109403183'	mRNA	0.523149	0.00713025	LIRP-like	422	384	513	345	364	369
109403203	'LOC109403203'	mRNA	0.612967	0.0291003	zinc finger protein 708	182	130	172	118	126	128
109403208	'LOC109403208'	mRNA	0.627765	0.00161646	ras-interacting protein RIP3	928	787	928	746	705	559
109403214	'LOC109403214'	mRNA	0.40545	0.0141404	protein alan shepard	1695	1408	1829	1480.9	1511.07	1382.09
109403224	'LOC109403224'	mRNA	0.485344	0.035956	la-related protein Larp4B	1096	824	1283	977	912	789
109403226	'LOC109403226'	mRNA	0.458765	0.00164421	large proline-rich protein bag6-like	2225	2013	2043	1738	1749	1903
109403239	'LOC109403239'	mRNA	0.542252	0.000352537	calcium homeostasis endoplasmic reticulum protein	801	793	802	637	628	675
109403283	'LOC109403283'	mRNA	0.922874	6.20209e-06	alpha-tocopherol transfer protein-like	320	310	355	177	202	233
109403294	'LOC109403294'	ncRNA	5.28288	0.0169992		9	7	2
109403309	'LOC109403309'	mRNA	0.671105	0.000248505	Na(+)/H(+) exchange regulatory cofactor NHE-RF2	1167	906	1170	875	791	725
109403315	'LOC109403315'	mRNA	0.911655	0.000157361	carboxylesterase 5A	1248	1035	1542	620	1007	759
109403316	'LOC109403316'	mRNA	0.384826	0.0258019	acetylcholine receptor subunit alpha-like 2	651	675	782	604	631	665
109403328	'LOC109403328'	mRNA	2.69308	0.000847604	acetylcholine receptor subunit alpha-like 1	21	29	21	5	2	6
109403338	'LOC109403338'	mRNA	0.417405	0.00386338	6-phosphofructo-2-kinase/fructose-2,6-bisphosphatase	1449	1479	1477	1248	1353	1289
109403350	'LOC109403350'	mRNA	0.651167	0.00409808	transcription factor GAGA-like	971	739	1200	754	777	637
109403358	'LOC109403358'	mRNA	1.04247	3.90687e-15	calcium channel flower	2029	1985	2249	1187	1276	1115
109403370	'LOC109403370'	mRNA	0.67626	0.000838901	ER membrane protein complex subunit 4-like	414	492	455	298	359	349
109403382	'LOC109403382'	mRNA	1.11393	0.0301197	general odorant-binding protein 56d-like	351	142	340	81.85	130.86	240.44
109403386	'LOC109403386'	mRNA	0.855261	0.00282882	general odorant-binding protein 56a-like	326	315	465	173.08	254.39	291.08
109403393	'LOC109403393'	mRNA	1.3794	0.000284713	phenoloxidase-activating factor 2-like	2194	805	2269	557	876.96	930.73
109403394	'LOC109403394'	mRNA	0.666292	0.0307154	phenoloxidase-activating factor 2-like	201	337	327	209.5	199.22	235.61
109403396	'LOC109403396'	mRNA	1.91692	8.80829e-06	WW domain-binding protein 2	196	582	336	90.72	105.83	157.54
109403400	'LOC109403400'	mRNA	0.893698	0.0332605	leucine-rich repeat neuronal protein 1-like	78	109	86	44.71	77.65	53.05
109403404	'LOC109403404'	mRNA	0.908421	0.00303621	phenoloxidase-activating factor 2-like	281	524	484	244.04	303.45	264.1
109403406	'LOC109403406'	misc_RNA	6.55351	0.000321539		4	9	32
109403408	'LOC109403408'	mRNA	1.41189	0.00315359	uncharacterized LOC109403408	51	67	76	17.99	31.56	38.66
109403409	'LOC109403409'	ncRNA	5.65399	0.00500653		4	5	15
109403410	'LOC109403410'	mRNA	1.528	0.0136081	uncharacterized LOC109403410	75	25	60	14.57	23.93	28.92
109403439	'LOC109403439'	mRNA	0.333822	0.0309661	tuberin	2162	2024	1979	1916	1963	1891
109403451	'LOC109403451'	mRNA	0.597146	0.000620159	60S ribosomal protein L21-like	8059	8664	7705	5462	6520	7119
109403452	'LOC109403452'	mRNA	0.511083	0.00900824	calumenin	721	860	894	597	741	710
109403480	'LOC109403480'	misc_RNA	8.31245	4.88771e-09		35	77	35
109403501	'LOC109403501'	mRNA	0.834382	1.28103e-05	major facilitator superfamily domain-containing protein 12-like	572	547	574	309	422	389
109403518	'LOC109403518'	mRNA	0.761879	0.0471189	uncharacterized LOC109403518	86	107	99	82	51	70
109403532	'LOC109403532'	ncRNA	8.83253	4.14773e-11		56	72	86
109403560	'LOC109403560'	mRNA	0.789544	1.98168e-05	sorting nexin-17	337	307	355	231	226	223
109403568	'LOC109403568'	mRNA	0.534303	0.0149523	EP300-interacting inhibitor of differentiation 3-like	259	284	300	218.28	216.01	252.72
109403610	'LOC109403610'	mRNA	0.354094	0.0220785	muscle LIM protein 1	8787	7038	8839	7135.04	7819.29	7734.49
109403613	'LOC109403613'	mRNA	0.71595	0.0051481	golgin subfamily A member 7	464	582	542	463.37	370.53	306.34
109403649	'LOC109403649'	mRNA	0.55034	7.0892e-06	importin subunit alpha-6	2040	1909	2132	1603	1630	1656
109403660	'LOC109403660'	mRNA	0.546962	0.0229494	protein ERGIC-53	260	268	317	188.57	247.01	246.38
109403683	'LOC109403683'	mRNA	1.18281	0.0322663	beta-1,3-glucan-binding protein	66	46	117	55.28	35.08	27
109403692	'LOC109403692'	mRNA	0.658713	0.0169822	GPI ethanolamine phosphate transferase 1	154	135	191	109	124	124
109403714	'LOC109403714'	mRNA	0.333155	0.0210987	mitochondrial proton/calcium exchanger protein-like	1793	1791	1872	1589	1737	1780
109403728	'LOC109403728'	mRNA	0.38445	0.00209324	protein couch potato-like	5277	4768	5169	4462.35	4632.48	4636.39
109403737	'LOC109403737'	ncRNA	7.26616	5.72022e-06		10	43	18
109403739	'LOC109403739'	ncRNA	5.89529	0.00201916		16	4	8
109403794	'LOC109403794'	ncRNA	6.91385	2.68871e-05		7	30	19
109403850	'LOC109403850'	mRNA	1.28527	0.00838544	DNA polymerase epsilon catalytic subunit A	59	69	70	17.98	43.22	36.45
109403857	'LOC109403857'	mRNA	0.509854	0.0089647	ATP synthase-coupling factor 6, mitochondrial	1866	2415	2264	1853.96	1634.99	1938.89
109403870	'LOC109403870'	mRNA	2.13484	1.60394e-28	trichohyalin	4244	3474	5549	1343	1092	1097
109403925	'LOC109403925'	ncRNA	6.18545	0.000408941		17	9	8
109403934	'LOC109403934'	ncRNA	5.32687	0.0114012		4	5	10
109403945	'LOC109403945'	mRNA	0.658813	0.00387533	endoribonuclease Dicer	1133	1142	1159	1062	801	696
109403953	'LOC109403953'	ncRNA	6.05381	0.000593914		13	10	8
109403955	'LOC109403955'	ncRNA	6.46859	0.00012387		10	21	10
109403984	'LOC109403984'	mRNA	0.547477	0.0133029	uncharacterized LOC109403984	781	577	855	659	558	557
109403999	'LOC109403999'	mRNA	0.61672	0.000120415	neurochondrin homolog	621	598	677	447.09	515.21	494.57
109404096	'LOC109404096'	ncRNA	5.56778	0.00505697		5	11	6
109404116	'LOC109404116'	ncRNA	5.02125	0.0346613		2	9	4
109404132	'LOC109404132'	mRNA	0.323564	0.01139	modifier of mdg4-like	6729	6603	7051	6569.28	6249	6365.24
109404138	'LOC109404138'	mRNA	1.9296	0.0135631	FLYWCH-type zinc finger-containing protein 1	14	29	35	11.09	8.45	5.95
109404170	'LOC109404170'	ncRNA	6.42464	0.000100405		13	16	11
109404171	'LOC109404171'	ncRNA	6.93076	1.3505e-05		15	11	32
109404186	'LOC109404186'	mRNA	0.762486	3.41081e-05	uncharacterized LOC109404186	448	512	471	316	345	335
109404189	'LOC109404189'	mRNA	0.699372	3.04428e-05	collagen alpha chain CG42342	1592	1198	1476	1052.48	969.98	1068.84
109404190	'LOC109404190'	mRNA	0.428471	0.00188426	innexin inx1	1787	1818	1906	1534	1584	1709
109404204	'LOC109404204'	mRNA	0.704127	0.000279456	cullin-associated NEDD8-dissociated protein 1	1339	1003	1092	890.24	746.69	846.34
109404207	'LOC109404207'	mRNA	0.494823	0.00178841	Golgi phosphoprotein 3 homolog sauron	1027	916	1034	876.3	768.21	842.22
109404208	'LOC109404208'	mRNA	0.484327	0.0196335	galactosylgalactosylxylosylprotein 3-beta-glucuronosyltransferase S	606	460	643	481.41	446.13	507.52
109404234	'LOC109404234'	mRNA	0.570447	8.4224e-06	innexin inx2	2108	2017	2258	1656	1619	1786
109404280	'LOC109404280'	mRNA	0.919749	2.05844e-06	AP-1 complex subunit mu-1	484	614	542	338.95	348.41	338.21
109404369	'LOC109404369'	mRNA	0.674747	0.00262968	charged multivesicular body protein 1b-2	310	375	423	252.83	304.41	261.24
109404395	'LOC109404395'	mRNA	0.442148	0.00204394	cytochrome b-c1 complex subunit Rieske, mitochondrial	7607	7872	7229	6500	6512	6726
109404422	'LOC109404422'	mRNA	1.03141	0.037554	DTW domain-containing protein 2-like	42	40	59	21.86	30.02	30.54
109404425	'LOC109404425'	mRNA	1.42226	0.00547193	uncharacterized LOC109404425	52	110	54	33.18	34	29.83
109404436	'LOC109404436'	mRNA	0.528595	1.75199e-05	MAGUK p55 subfamily member 5-A	3459	3339	3541	2892.09	2791	2759.35
109404439	'LOC109404439'	mRNA	0.491927	0.0469176	histone-lysine N-methyltransferase SMYD3	264	286	371	265	232	272
109404455	'LOC109404455'	mRNA	0.997278	0.00948043	cyclin-dependent kinase 2-associated protein 2	71	75	67	42.94	36.25	48.14
109404484	'LOC109404484'	mRNA	0.839399	0.0175394	lysine-specific demethylase 3A-like	279	134	190	128.69	138.68	130.35
109404485	'LOC109404485'	mRNA	0.379239	0.0475248	5'-AMP-activated protein kinase catalytic subunit alpha-2-like	787	738	687	695.36	635.84	677.95
109404486	'LOC109404486'	misc_RNA	9.50336	2.88104e-13		115	97	129
109404489	'LOC109404489'	mRNA	0.828572	0.0011016	gamma-aminobutyric acid receptor-associated protein	1052	1814	1718	1032.37	1019.89	994.58
109404490	'LOC109404490'	mRNA	1.51811	0.0481126	uncharacterized LOC109404490	13	28	32	8.9	11.2	11.72
109404494	'LOC109404494'	mRNA	1.03113	0.00732047	X-ray repair cross-complementing protein 6-like	109	216	154	88.21	80.68	110.49
109404507	'LOC109404507'	ncRNA	5.80938	0.00191622		8	12	6
109404576	'LOC109404576'	ncRNA	5.15395	0.0239457		5	2	10
109404590	'LOC109404590'	mRNA	0.794747	0.0139048	uncharacterized LOC109404590	297	428	251	253.19	208.52	207.33
109404595	'LOC109404595'	ncRNA	9.83738	6.07973e-14		135	181	109
109404611	'LOC109404611'	mRNA	0.972815	0.00164421	cytidine deaminase-like	145	159	121	97.91	82.41	77.11
109404622	'LOC109404622'	mRNA	0.489205	0.00686163	V-type proton ATPase subunit H-like	1372	1521	1368	1101.97	1145.96	1342.4
109404625	'LOC109404625'	mRNA	0.450752	0.00839971	protein aubergine	919	1041	952	812	853	851
109404633	'LOC109404633'	mRNA	0.882501	1.09388e-06	ubiquitin-60S ribosomal protein L40	2801	3637	2965	2022.57	1922.65	2090.48
109404656	'LOC109404656'	mRNA	0.458242	0.0051904	actin-binding protein IPP-like	814	739	793	661	629	722
109404691	'LOC109404691'	mRNA	0.484444	0.0014264	moesin/ezrin/radixin homolog 1	2631	2619	2518	2064.41	2379.49	2110.14
109404696	'LOC109404696'	mRNA	5.69857	0.00418857	selenoprotein H-like	11	10	3
109404721	'LOC109404721'	mRNA	1.41067	7.99226e-07	serine protease persephone-like	294	166	287	112.86	109.14	108.78
109404731	'LOC109404731'	mRNA	0.645552	0.0412741	leukotriene A-4 hydrolase-like	260	354	486	262.14	238.04	325.39
109404750	'LOC109404750'	mRNA	0.331829	0.0232274	transcription initiation factor TFIID subunit 4	1418	1437	1638	1388	1391	1422
109404752	'LOC109404752'	mRNA	0.546868	0.000572309	autophagy-related protein 13 homolog	2902	2518	2914	1941	2307	2472
109404755	'LOC109404755'	mRNA	0.657138	0.000282194	sensory neuron membrane protein 2	468	434	541	330	387	359
109404762	'LOC109404762'	mRNA	1.2195	0.000502073	LHFPL tetraspan subfamily member 3 protein	98	97	79	52	42	45
109404765	'LOC109404765'	mRNA	0.685879	0.0449391	tRNA pseudouridine synthase-like 1	87	87	102	60	65	77.14
109404784	'LOC109404784'	mRNA	1.49203	0.000579259	PHD finger-like domain-containing protein 5A	57	62	77	23.73	22.27	37.04
109404792	'LOC109404792'	mRNA	0.988984	1.95545e-07	aromatic-L-amino-acid decarboxylase	601	754	728	364.74	436.52	439.7
109404797	'LOC109404797'	mRNA	0.657638	0.0132071	sorting nexin-21-like	291	316	468	235	290	274
109404799	'LOC109404799'	mRNA	1.36585	0.00117297	thioredoxin domain-containing protein 17	162	86	218	50.02	76.52	85.78
109404801	'LOC109404801'	mRNA	0.459122	0.0300965	V-type proton ATPase 21 kDa proteolipid subunit-like	1335	1357	1170	1029.37	999.96	1295.37
109404809	'LOC109404809'	mRNA	0.50398	0.00174454	60S ribosomal protein L34-like	5738	6287	5600	4486	4921	5286
109404819	'LOC109404819'	mRNA	1.14312	0.0382478	LIM/homeobox protein Lhx3-like	38	49	58	35.22	26.8	16.74
109404855	'LOC109404855'	ncRNA	9.6701	7.85291e-14		125	120	137
109404856	'LOC109404856'	mRNA	0.732178	0.0376133	E3 ubiquitin-protein ligase NRDP1	87	74	102	58.78	59.83	69.68
109404946	'LOC109404946'	mRNA	0.933242	0.00103911	ion-translocating oxidoreductase complex subunit C-like	193	173	228	91.15	128.87	147.48
109404951	'LOC109404951'	mRNA	2.4163	0.000119038	flightin-like	42	47	146	14.82	13.51	24.48
109404966	'LOC109404966'	mRNA	0.935914	0.0227191	NADH dehydrogenase [ubiquinone] 1 alpha subcomplex subunit 7	106	85	126	75.3	78.5	41.26
109404983	'LOC109404983'	mRNA	0.612666	0.00122705	PDF receptor	891	902	994	590	736	823
109405001	'LOC109405001'	mRNA	0.754511	3.32082e-09	microtubule-associated protein Jupiter	3431	3590	3633	2333	2477	2639
109405021	'LOC109405021'	mRNA	0.352167	0.0239457	A-kinase anchor protein 17A	1462	1356	1516	1208	1361	1431
109405023	'LOC109405023'	mRNA	2.23975	0.000144847	pre-mRNA 3' end processing protein WDR33	43	38	31	12.21	7.85	9.09
109405035	'LOC109405035'	mRNA	1.08582	0.00517725	methionine-R-sulfoxide reductase B1	221	121	285	84.44	124.48	137.5
109405057	'LOC109405057'	mRNA	1.11708	0.0206381	GILT-like protein 1	46	53	44	20.24	29.48	29.39
109405102	'LOC109405102'	mRNA	0.990831	4.87512e-05	uncharacterized LOC109405102	1457	1168	1071	889.36	724.2	579.88
109405106	'LOC109405106'	mRNA	1.28905	0.00107803	enhancer of rudimentary homolog	102	218	245	89.65	81.95	102.35
109405133	'LOC109405133'	mRNA	1.79305	6.48648e-09	UDP-N-acetylglucosamine--peptide N-acetylglucosaminyltransferase 110 kDa subunit-like	179	224	255	97.37	54.83	72.23
109405134	'LOC109405134'	mRNA	0.31654	0.0340051	phosphatidylinositol 4-kinase alpha	3249	2695	3281	2866.61	2904.99	2941.04
109405136	'LOC109405136'	mRNA	0.482019	0.00687093	transitional endoplasmic reticulum ATPase TER94	1530	1710	1926	1266.16	1512.61	1579.05
109405144	'LOC109405144'	mRNA	0.502958	0.0338746	uncharacterized LOC109405144	610	431	483	450.11	384.57	432.46
109405147	'LOC109405147'	mRNA	0.603988	0.00789254	polyadenylate-binding protein 2	231	256	286	183	196	220
109405148	'LOC109405148'	mRNA	0.96817	2.95765e-10	nucleoside diphosphate kinase	3893	4311	3638	2321.78	2423.33	2414.04
109405149	'LOC109405149'	mRNA	0.71198	1.25728e-05	gamma-soluble NSF attachment protein-like	1505	1557	1434	1127.4	974.01	1139.05
109405150	'LOC109405150'	mRNA	1.2518	6.53996e-06	transformer-2 protein homolog alpha	291	337	215	140.84	146.36	134.75
109405155	'LOC109405155'	mRNA	0.931179	0.00042993	uncharacterized LOC109405155	225	166	208	142.53	113.09	114.24
109405160	'LOC109405160'	mRNA	1.54948	0.000216217	probable chitinase 2	78	97	67	28.27	43.22	27.05
109405176	'LOC109405176'	ncRNA	5.4295	0.00787931		8	8	4
109405203	'LOC109405203'	mRNA	0.274009	0.0433719	uncharacterized LOC109405203	13583	13491	14096	12565	13419	14160
109405207	'LOC109405207'	mRNA	0.690297	3.80167e-05	adiponectin receptor protein	4313	4551	4326	3620	2851	3167
109405208	'LOC109405208'	mRNA	0.558568	0.00379934	uncharacterized LOC109405208	349	338	352	288	281	262
109405223	'LOC109405223'	mRNA	0.40358	0.0444045	fatty-acid amide hydrolase 2-like	437	496	519	393	451	450
109405231	'LOC109405231'	ncRNA	5.49283	0.00584441		5	9	7
109405247	'LOC109405247'	mRNA	0.487896	0.00283274	uncharacterized LOC109405247	3019	2625	3098	2683	2441	2202
109405258	'LOC109405258'	mRNA	0.848388	1.88375e-11	homeobox protein extradenticle	2340	2176	2377	1571	1450	1486
109405265	'LOC109405265'	mRNA	0.681275	0.0310306	folylpolyglutamate synthase, mitochondrial-like	793	1038	548	598	555	613
109405283	'LOC109405283'	misc_RNA	9.15596	3.25363e-12		83	92	92
109405297	'LOC109405297'	ncRNA	6.38963	0.000129338		11	17	11
109405382	'LOC109405382'	mRNA	0.367831	0.0110383	NADH-ubiquinone oxidoreductase 49 kDa subunit-like	5315	5682	5345	4851	4980	5120
109405389	'LOC109405389'	mRNA	1.28985	0.0300263	protein shifted-like	32	25	39	18.82	13.65	15.41
109405391	'LOC109405391'	mRNA	0.858283	2.81659e-07	inositol polyphosphate 1-phosphatase-like	864	893	814	588.28	518.6	568.73
109405394	'LOC109405394'	mRNA	0.433795	0.00674531	eukaryotic translation initiation factor 5	2228	1871	2131	1837.43	1654.27	1938.96
109405441	'LOC109405441'	ncRNA	11.9975	8.88073e-22		600	653	661
109405447	'LOC109405447'	mRNA	0.861884	1.2143e-09	RNA-binding protein Nova-1-like	1682	1532	1862	1157.41	1099.73	1026.63
109405463	'LOC109405463'	mRNA	0.706473	0.000998218	protein salvador homolog 1	295	281	300	223	225	184
109405475	'LOC109405475'	mRNA	0.840776	1.83395e-05	gamma-glutamylcyclotransferase	464	555	500	359	311	331
109405485	'LOC109405485'	mRNA	0.453942	0.00238169	uncharacterized LOC109405485	1238	1174	1360	995	1084	1163
109405489	'LOC109405489'	mRNA	0.403266	0.0010063	E3 ubiquitin-protein ligase UBR1	3926	3667	4022	3486	3420	3435
109405497	'LOC109405497'	mRNA	0.620961	3.05623e-06	tetraspanin-2	2670	2624	2759	2183	1970	2014
109405519	'LOC109405519'	mRNA	0.622975	0.000180353	uncharacterized LOC109405519	846	805	961	704	596	694
109405528	'LOC109405528'	mRNA	0.739012	3.35654e-05	thymosin beta	1738	2262	2086	1360	1404	1543
109405539	'LOC109405539'	mRNA	0.389067	0.0242434	uncharacterized LOC109405539	722	730	697	656	629	651
109405558	'LOC109405558'	ncRNA	6.55862	4.76233e-05		13	17	14
109405561	'LOC109405561'	ncRNA	5.90551	0.00123324		13	8	7
109405564	'LOC109405564'	mRNA	1.43458	1.02134e-05	remodeling and spacing factor 1-like	136	111	140	72	51	45
109405573	'LOC109405573'	ncRNA	11.4601	1.08911e-19		370	428	525
109405575	'LOC109405575'	ncRNA	7.56891	3.25286e-07		21	44	23
109405605	'LOC109405605'	mRNA	0.748088	0.0352785	polynucleotide 5'-hydroxyl-kinase NOL9	145	250	167	125	148	124
109405618	'LOC109405618'	mRNA	0.640083	0.013066	partitioning defective 6 homolog beta-like	147	149	159	109.57	117.27	118.18
109405634	'LOC109405634'	mRNA	0.638183	7.4221e-05	integrator complex subunit 7	553	531	554	421	410	409
109405638	'LOC109405638'	mRNA	0.608094	2.30018e-05	contactin	1346	1159	1457	1012	1008	1035
109405642	'LOC109405642'	mRNA	0.845298	4.38947e-09	protein phosphatase PTC7 homolog	935	937	998	660	615	606
109405647	'LOC109405647'	mRNA	0.632795	0.0113995	alcohol dehydrogenase class-3	289	318	301	181	252	259
109405653	'LOC109405653'	mRNA	0.652635	0.0199908	cadherin-23	1016	890	1185	514	937	863
109405654	'LOC109405654'	mRNA	0.350272	0.0347906	NADH-quinone oxidoreductase subunit B 2-like	2472	2795	2652	2499	2301	2530
109405655	'LOC109405655'	mRNA	0.428395	0.0161255	tachykinin-like peptides receptor 99D	540	471	537	453	431	470
109405658	'LOC109405658'	mRNA	0.49987	0.029721	ARL-6-interacting protein 1 homolog	304	360	352	303	251	293
109405667	'LOC109405667'	misc_RNA	8.80393	5.55414e-11		85	52	73
109405680	'LOC109405680'	ncRNA	6.55146	6.6138e-05		21	10	13
109405688	'LOC109405688'	mRNA	0.803616	2.75427e-05	putative RNA-binding protein Luc7-like 2	633	618	680	507.49	397.65	397.75
109405701	'LOC109405701'	mRNA	1.14241	0.0145923	small conductance calcium-activated potassium channel protein	162	99	196	61.76	127.61	54.51
109405747	'LOC109405747'	mRNA	0.371738	0.0171744	regulator of nonsense transcripts 1 homolog	1215	1065	1150	1064	1026	1032
109405749	'LOC109405749'	mRNA	0.906036	0.000191221	poly [ADP-ribose] polymerase	595	970	821	508	508	489
109405755	'LOC109405755'	mRNA	0.426997	0.0121744	ER membrane protein complex subunit 2	693	766	833	637	691	680
109405758	'LOC109405758'	mRNA	1.4626	0.00129206	DNA replication licensing factor Mcm3	85	71	131	23	51	48
109405764	'LOC109405764'	mRNA	0.766398	0.0065288	MAU2 chromatid cohesion factor homolog	127	131	133	89.51	82.15	100.17
109405798	'LOC109405798'	mRNA	0.319244	0.0254909	lissencephaly-1 homolog	8545	8055	8385	8275	7808	7506
109405803	'LOC109405803'	mRNA	1.91412	0.0292183	transmembrane protein 42	14	16	18	4	6	5
109405805	'LOC109405805'	mRNA	0.516589	0.0463314	A disintegrin and metalloproteinase with thrombospondin motifs 4	359	258	422	266.4	288.67	297.12
109405842	'LOC109405842'	mRNA	0.855616	5.94175e-10	low-density lipoprotein receptor-like	4860	4036	4748	2829	3208	2835
109405848	'LOC109405848'	mRNA	0.774501	2.75252e-08	40S ribosomal protein S3	15904	16341	15241	10135	10753	11906
109405852	'LOC109405852'	mRNA	0.546046	5.72705e-06	60S ribosomal protein L6-like	19683	19289	20303	14959	15852	17051
109405853	'LOC109405853'	mRNA	0.659625	0.00287573	developmentally-regulated GTP-binding protein 2	442	613	539	400	384	408
109405854	'LOC109405854'	mRNA	1.30863	0.042967	uncharacterized LOC109405854	23	57	52	14	28	21
109405867	'LOC109405867'	mRNA	0.72159	0.00946914	WAS/WASL-interacting protein family member 1-like	235	227	368	203.1	179.45	207.13
109405888	'LOC109405888'	ncRNA	8.22851	3.4777e-09		32	59	49
109405907	'LOC109405907'	ncRNA	6.21712	0.000333914		7	12	16
109405935	'LOC109405935'	mRNA	6.54877	0.000493051	deoxynucleoside kinase-like	3	8	34	0	0	0
109405947	'LOC109405947'	mRNA	0.470624	0.0425364	ceramide kinase	595	745	756	681.68	526.79	574.04
109405949	'LOC109405949'	mRNA	0.67696	0.00838544	unc-112-related protein-like	449	599	648	497.99	389.38	361.47
109405955	'LOC109405955'	mRNA	0.450218	0.0317184	uncharacterized LOC109405955	435	392	521	416.06	361.68	381.28
109405961	'LOC109405961'	mRNA	5.00725	0.0302516	U1 small nuclear ribonucleoprotein C	8	4	3	0	0	0
109405972	'LOC109405972'	mRNA	0.610774	0.000962324	ubiquinone biosynthesis protein COQ9, mitochondrial-like	455	420	430	344	351	312
109405984	'LOC109405984'	mRNA	0.491157	0.0114012	ubiquitin domain-containing protein 1	955	1123	1209	1010	829	913
109405985	'LOC109405985'	mRNA	0.758087	2.02626e-06	transport and Golgi organization protein 11	840	874	996	621	579	686
109405989	'LOC109405989'	misc_RNA	8.2997	1.40752e-09		54	52	41
109406013	'LOC109406013'	ncRNA	5.90053	0.00103398		9	9	10
109406020	'LOC109406020'	mRNA	0.488525	0.0014724	proliferation-associated protein 2G4-like	1381	1404	1552	1084	1293	1265
109406031	'LOC109406031'	mRNA	0.629701	0.00978373	protein Asterix-like	219	274	288	181	195	219
109406056	'LOC109406056'	mRNA	5.54158	0.00530783	hydroxymethylglutaryl-CoA synthase 1-like	9	4	9	0.03	0.05	0.18
109406092	'LOC109406092'	mRNA	4.16577	1.35752e-39	uncharacterized LOC109406092	220	267	274	14	15	21
109406096	'LOC109406096'	mRNA	0.591657	0.0260064	microspherule protein 1-like	380	465	331	337.16	301.46	286.16
109406138	'LOC109406138'	mRNA	0.633992	0.00123947	39S ribosomal protein L47, mitochondrial	347	330	380	248	255	299
109406147	'LOC109406147'	mRNA	0.620681	0.00563665	GTPase HRas	713	687	827	687	538	475
109406155	'LOC109406155'	misc_RNA	9.90979	1.93525e-14		140	124	189
109406157	'LOC109406157'	mRNA	0.944084	0.00511821	lanC-like protein 3 homolog	200	154	151	135	84	90
109406162	'LOC109406162'	mRNA	1.11625	0.0495769	prespore vesicle protein-like	32	64	72	36.65	34.04	21.59
109406175	'LOC109406175'	ncRNA	11.9484	1.36547e-21		593	559	704
109406188	'LOC109406188'	mRNA	1.76921	0.014261	regulator of G-protein signaling 20-like	54	33	32	25.62	7.51	9.84
109406202	'LOC109406202'	ncRNA	8.97635	1.31097e-10		66	125	41
109406242	'LOC109406242'	mRNA	7.44234	6.01901e-06	pantothenate kinase 4	7	53	20	0	0	0
109406247	'LOC109406247'	ncRNA	5.23053	0.0220342		4	2	12
109406265	'LOC109406265'	mRNA	0.413274	0.0240782	transient receptor potential channel pyrexia-like	673	590	599	567	543	538
109406269	'LOC109406269'	mRNA	0.3536	0.00496169	phosphatidylinositol-binding clathrin assembly protein LAP	3958	3769	3979	3606	3596	3592
109406292	'LOC109406292'	mRNA	0.592571	0.00166141	uncharacterized LOC109406292	797	650	854	660.49	554.63	577.44
109406313	'LOC109406313'	misc_RNA	8.87983	6.75207e-11		78	43	102
109406338	'LOC109406338'	ncRNA	10.099	5.76009e-15		210	131	174
109406360	'LOC109406360'	mRNA	11.3432	3.67883e-19	40S ribosomal protein S29	363	479	369	0	0	0
109406365	'LOC109406365'	mRNA	3.31562	0.0240265	flavin reductase (NADPH)	8	17	52	0	0	9.69
109406376	'LOC109406376'	ncRNA	4.80437	0.0469529		3	6	4
109406391	'LOC109406391'	mRNA	1.67862	1.75779e-12	growth/differentiation factor 8-like	283	235	280	107.38	107.69	79.57
109406424	'LOC109406424'	mRNA	0.998936	0.0188337	solute carrier family 28 member 3-like	60	46	66	35.23	34.27	32.26
109406428	'LOC109406428'	mRNA	0.851746	0.012841	transmembrane protein 50A	185	149	155	84.06	90.47	146.56
109406436	'LOC109406436'	mRNA	0.332099	0.0340419	myosin heavy chain, non-muscle	4756	4231	5382	4099.6	4575.71	4745.47
109406441	'LOC109406441'	mRNA	1.00471	0.0283451	cyclin-dependent kinase 4	63	51	65	25	46	34
109406496	'LOC109406496'	mRNA	0.901467	1.26575e-12	succinate dehydrogenase cytochrome b560 subunit, mitochondrial	2014	2085	2259	1273	1324	1413
109406504	'LOC109406504'	mRNA	1.53342	0.0143849	protein regulator of cytokinesis 1-like	25	28	46	14	16	10
109406521	'LOC109406521'	mRNA	1.70959	1.32396e-10	serine/threonine-protein phosphatase 2A 56 kDa regulatory subunit gamma isoform	198	153	189	73.82	64.09	57.44
109406539	'LOC109406539'	mRNA	0.746121	0.000168154	RNA-binding protein 39	2130	2293	2241	1887	1376	1416
109406566	'LOC109406566'	mRNA	1.31216	4.3687e-15	mitogen-activated protein kinase kinase kinase kinase 4	1252	965	1106	523	563	489
109406567	'LOC109406567'	mRNA	0.420841	0.0123835	importin-11	639	585	621	521	568	535
109406626	'LOC109406626'	ncRNA	9.07298	8.77714e-12		103	63	87
109406629	'LOC109406629'	mRNA	0.665938	0.00071896	uncharacterized LOC109406629	790	1008	934	716	609	707
109406632	'LOC109406632'	ncRNA	9.87574	3.8586e-14		113	183	142
109406730	'LOC109406730'	mRNA	0.469044	0.0185496	metabotropic glutamate receptor 8	403	355	403	348.88	302.78	337.27
109406736	'LOC109406736'	mRNA	0.418372	0.0167194	phosphatidylinositol 3-kinase catalytic subunit type 3	638	547	649	514	526	575
109406742	'LOC109406742'	mRNA	0.461062	0.0497484	sideroflexin-2	1524	1514	1328	1082	1126	1545
109406755	'LOC109406755'	ncRNA	8.44324	4.73656e-10		62	49	52
109406828	'LOC109406828'	mRNA	0.616192	0.0128799	mothers against decapentaplegic homolog 3-like	430	448	327	310.16	317.89	304.09
109406841	'LOC109406841'	mRNA	0.60025	0.0253235	RISC-loading complex subunit tarbp2-like	1527	1667	1637	1663	1028	1058
109406843	'LOC109406843'	mRNA	1.0906	1.39635e-06	lachesin-like	454	605	556	277.02	263.03	356.88
109406853	'LOC109406853'	mRNA	1.49736	1.15002e-06	uncharacterized LOC109406853	198	188	181	68	108	61
109406872	'LOC109406872'	ncRNA	7.92583	4.49758e-08		19	46	49
109406880	'LOC109406880'	mRNA	0.87867	0.046215	ketimine reductase mu-crystallin	112	117	100	40	95	77
109406883	'LOC109406883'	mRNA	0.404979	0.0465505	4-coumarate--CoA ligase-like 7	1125	1104	1256	852	1051	1199
109406887	'LOC109406887'	mRNA	0.544759	0.0110615	breast cancer metastasis-suppressor 1-like protein	270	305	318	249	244	228
109406889	'LOC109406889'	ncRNA	8.78808	5.12759e-11		73	54	81
109406900	'LOC109406900'	misc_RNA	13.0751	2.72155e-25		1747	968	1339
109406906	'LOC109406906'	mRNA	1.15376	2.81848e-08	cytochrome P450 315a1, mitochondrial	273	233	291	146	139	136
109406946	'LOC109406946'	mRNA	0.553914	0.0192601	tissue inhibitor of metalloproteinase-like	364	503	455	369.19	333.22	361.25
109406950	'LOC109406950'	mRNA	0.812865	0.0172007	uncharacterized LOC109406950	170	139	188	76.94	114.32	143.72
109406968	'LOC109406968'	mRNA	1.32284	0.0172549	protein SSXT-like	31	35	38	14.3	15.88	20.03
109406975	'LOC109406975'	mRNA	0.787793	3.69119e-06	probable E3 ubiquitin-protein ligase makorin-1	737	610	823	475.51	517.55	484.53
109406988	'LOC109406988'	mRNA	0.863049	0.0079276	uncharacterized LOC109406988	113	104	101	80.65	64.06	62.61
109406991	'LOC109406991'	mRNA	1.18322	0.0157346	out at first protein	83	112	59	42.28	60.26	31.8
109407033	'LOC109407033'	mRNA	1.08072	2.71439e-18	cytochrome b reductase 1	3182	3022	3135	1808	1709	1685
109407039	'LOC109407039'	mRNA	1.12752	0.00435512	apolipoprotein D	60	79	74	41	32	42
109407040	'LOC109407040'	mRNA	0.579463	0.0209116	josephin-like protein	262	236	215	204	175	184
109407043	'LOC109407043'	mRNA	0.884375	0.00197453	low density lipoprotein receptor adapter protein 1-B-like	398	274	248	174	216	199
109407103	'LOC109407103'	ncRNA	8.81644	3.84226e-11		68	60	84
109407117	'LOC109407117'	ncRNA	5.45318	0.0144806		4	14	2
109407208	'LOC109407208'	mRNA	0.749862	0.00957849	homogentisate 1,2-dioxygenase-like	1420	1353	807	804.41	814.64	912.41
109407210	'LOC109407210'	misc_RNA	10.4766	2.3849e-16		245	219	202
109407222	'LOC109407222'	mRNA	0.998166	0.0014724	malate dehydrogenase, mitochondrial	659	486	714	288.51	277.16	529.69
109407246	'LOC109407246'	mRNA	1.04199	2.28241e-07	myb-like protein AA	323	353	400	208.69	183.09	224.16
109407254	'LOC109407254'	mRNA	1.90688	5.83843e-07	leukocyte receptor cluster member 8 homolog	1586	1056	672	469.38	360.52	216.66
109407321	'LOC109407321'	ncRNA	5.48979	0.00645176		4	9	8
109407327	'LOC109407327'	mRNA	0.470123	0.00212086	suppressor of hairless protein	741	743	776	616	641	666
109407344	'LOC109407344'	mRNA	0.63991	2.10814e-06	uncharacterized membrane protein DDB_G0293934-like	1493	1453	1689	1190	1115	1194
109407366	'LOC109407366'	mRNA	0.503499	0.000831882	thioredoxin domain-containing protein 11	1251	1287	1314	1037	1007	1160
109407394	'LOC109407394'	misc_RNA	12.7995	1.68572e-24		963	956	1440
109407396	'LOC109407396'	mRNA	0.464692	0.0218563	ADP-ribosylation factor GTPase-activating protein 2-like	326	325	367	304.09	270.93	294.32
109407480	'LOC109407480'	mRNA	0.72669	1.12671e-07	E3 ubiquitin-protein ligase RNF13	1729	1480	1725	1158	1220	1130
109407505	'LOC109407505'	mRNA	1.60782	7.20059e-09	polyadenylate-binding protein 4-like	2523	2461	3133	1089.36	1391.84	644.15
109407563	'LOC109407563'	mRNA	0.403126	0.0150666	serine/threonine-protein kinase BRSK2	2074	1791	1954	1876	1677.83	1626.83
109407566	'LOC109407566'	mRNA	0.848653	0.00188361	phosphoserine phosphatase	1984	1368	1136	1093	851	1001
109407580	'LOC109407580'	mRNA	0.624211	0.000230598	uncharacterized LOC109407580	2407	2346	2753	2171	1839	1711
109407610	'LOC109407610'	ncRNA	9.89891	1.56586e-14		157	131	160
109407614	'LOC109407614'	mRNA	1.6679	0.000202237	protein nubbin	102	60	76	32.01	37.58	19.4
109407616	'LOC109407616'	mRNA	1.01654	0.00110644	hemicentin-1-like	1074	738	780	694.15	363.23	449.72
109407646	'LOC109407646'	mRNA	0.600856	0.0143412	ragulator complex protein LAMTOR1	205	235	223	163	160	193
109407655	'LOC109407655'	mRNA	0.395592	0.0169399	transcription factor SPT20 homolog	1500	1428	1569	1474	1302	1246
109407707	'LOC109407707'	mRNA	0.559273	0.00411688	acyl-protein thioesterase 2-like	914	685	1001	710.6	674.84	685.82
109407709	'LOC109407709'	misc_RNA	11.0236	4.7754e-18		366	240	374
109407773	'LOC109407773'	mRNA	1.59473	1.54113e-07	bladder cancer-associated protein-like	129	157	179	64.09	70.72	47.33
109407805	'LOC109407805'	mRNA	0.536694	0.0179944	uncharacterized LOC109407805	499	373	449	354	400	317
109407810	'LOC109407810'	ncRNA	5.25254	0.0145272		8	3	7
109407823	'LOC109407823'	mRNA	0.548272	0.000327711	uncharacterized LOC109407823	1591	1474	1417	1168	1254	1195
109407834	'LOC109407834'	mRNA	0.578027	0.0192483	stress-induced-phosphoprotein 1	1074	1263	1333	1211	870	809
109407851	'LOC109407851'	mRNA	0.553123	0.0341817	pupal cuticle protein 36a-like	381	361	545	284	360	385
109407852	'LOC109407852'	misc_RNA	13.6523	2.85921e-28		1999	1962	2069
109407855	'LOC109407855'	mRNA	0.58504	9.92243e-05	oxysterol-binding protein 1	1191	1280	1222	914	988	1004
109407910	'LOC109407910'	mRNA	0.715273	3.25249e-05	PTB domain-containing adapter protein ced-6-like	2819	2268	3262	1814.4	2157.4	1996.14
109407953	'LOC109407953'	ncRNA	6.53208	0.000113717		7	22	14
109407966	'LOC109407966'	mRNA	1.05558	0.0172549	beta-1,3-glucan-binding protein-like	70	102	115	75.72	48.92	39
109407969	'LOC109407969'	mRNA	1.80118	0.000653191	ARL14 effector protein	41	55	58	18.19	24.43	10.85
109407982	'LOC109407982'	mRNA	0.956874	0.000146025	cytochrome b561-like	157	148	163	87.11	103.79	94.43
109408004	'LOC109408004'	mRNA	0.37342	0.00684337	UDP-N-acetylglucosamine--peptide N-acetylglucosaminyltransferase 110 kDa subunit	3520	3733	4078	3338.63	3361.17	3603.77
109408005	'LOC109408005'	mRNA	0.647229	4.8422e-06	nucleoside diphosphate kinase	2085	2160	2501	1631.22	1615.67	1823.96
109408023	'LOC109408023'	mRNA	0.687363	0.0106835	cAMP-dependent protein kinase type II regulatory subunit-like	1424	1003	1274	1165.76	794.13	736.11
109408030	'LOC109408030'	mRNA	1.69503	0.00255952	kinesin-like protein KIF18A	34	35	41	10.13	18.25	12.42
109408034	'LOC109408034'	mRNA	0.441162	0.0223161	transformer-2 protein homolog alpha	337	349	378	301.16	312.64	310.25
109408103	'LOC109408103'	mRNA	0.393951	0.0371111	alkaline ceramidase	476	427	540	409	443	439
109408124	'LOC109408124'	mRNA	0.407825	0.00128741	enolase	11417	10798	11053	9643	9598	10327
109408178	'LOC109408178'	mRNA	0.93063	0.00209217	ribonuclease kappa-like	287	409	291	225.36	231.57	157.51
109408179	'LOC109408179'	mRNA	0.899784	0.000309627	transcription factor AP-1	867	1373	970	717	677	645
109408185	'LOC109408185'	mRNA	0.807525	0.036124	collagen type IV alpha-3-binding protein-like	82	75	85	40.35	63.16	60.95
109408209	'LOC109408209'	mRNA	1.74383	0.000259743	kelch domain-containing protein 10 homolog	124	225	116	30.42	55.1	81.14
109408213	'LOC109408213'	mRNA	0.491889	0.0115408	RILP-like protein homolog	672	699	623	558	509	608
109408214	'LOC109408214'	mRNA	0.352164	0.0328428	protein vav	870	908	936	871	803	831
109408227	'LOC109408227'	mRNA	0.778886	2.62294e-07	serine protease inhibitor 42Dd-like	1152	1259	1302	769	876	907
109408232	'LOC109408232'	mRNA	0.516521	0.00857238	uncharacterized LOC109408232	351	380	413	304	299	339
109408233	'LOC109408233'	mRNA	0.740383	0.000204389	GTP-binding protein Di-Ras2	514	573	562	428	400	335
109408236	'LOC109408236'	mRNA	0.700272	0.0350584	potassium voltage-gated channel subfamily H member 8-like	405	400	295	238.19	205.69	360.06
109408244	'LOC109408244'	mRNA	0.676992	0.0122457	probable cytochrome P450 49a1	138	166	185	118	123	119
109408266	'LOC109408266'	mRNA	0.624268	0.00127651	uncharacterized LOC109408266	527	442	530	412.88	391.3	340.63
109408287	'LOC109408287'	mRNA	0.901006	1.26765e-09	RNA-binding protein with serine-rich domain 1-A	728	718	796	453	456	505
109408291	'LOC109408291'	mRNA	1.23805	0.000255371	uncharacterized LOC109408291	432	696	411	340.83	202.88	232.98
109408297	'LOC109408297'	mRNA	0.651243	0.0355352	glycosyltransferase-like domain-containing protein 1-like	149	150	146	126	87	121
109408309	'LOC109408309'	mRNA	2.01041	7.04909e-10	GTP-binding protein RAD	145	157	135	54	31	43
109408348	'LOC109408348'	mRNA	0.882874	8.39902e-06	mediator of RNA polymerase II transcription subunit 13-like	415	364	438	223.71	258.51	296.09
109408358	'LOC109408358'	mRNA	1.41978	4.77745e-09	calcium-binding protein P	294	391	493	173	175	169
109408373	'LOC109408373'	mRNA	0.563877	0.00244267	myocyte-specific enhancer factor 2	937	877	1102	833	812	671
109408400	'LOC109408400'	mRNA	0.472887	0.000346116	autophagy-related protein 9A-like	1458	1353	1481	1202	1209	1231
109408414	'LOC109408414'	mRNA	1.3663	9.6475e-06	leucine-rich repeat-containing G-protein coupled receptor 4	196	265	243	73.39	133.71	117.95
109408420	'LOC109408420'	mRNA	0.521737	0.0199229	vitellogenin-1-like	2753	2977	4266	2804	2401	2954
109408422	'LOC109408422'	misc_RNA	9.28538	9.13909e-12		113	46	137
109408430	'LOC109408430'	mRNA	0.45188	0.00953898	synaptic vesicular amine transporter-like	1487	1480	1513	1445.38	1220.01	1192.43
109408434	'LOC109408434'	mRNA	0.887236	0.00165727	probable 28S ribosomal protein S26, mitochondrial	139	196	182	102	112	116
109408449	'LOC109408449'	mRNA	0.724836	4.40169e-06	bleomycin hydrolase	1033	1109	1078	689	786	825
109408451	'LOC109408451'	mRNA	0.737672	0.00526701	GPI mannosyltransferase 2	172	224	224	159	145	134
109408456	'LOC109408456'	mRNA	1.20291	0.00479493	uncharacterized LOC109408456	52	60	64	34	24	32
109408464	'LOC109408464'	mRNA	0.840566	5.96719e-06	splicing factor U2AF 50 kDa subunit-like	396	369	383	226.86	263.6	267.02
109408491	'LOC109408491'	mRNA	0.57599	5.98417e-05	furin-like protease 2	1339	1274	1580	1081.94	1133.33	1092.44
109408551	'LOC109408551'	mRNA	0.530947	0.00148958	elongation factor 2	16702	18062	16748	14461	12299.5	15332.4
109408557	'LOC109408557'	mRNA	0.353576	0.0269957	tafazzin homolog	1141	1016	1125	932.02	1063.65	1031.43
109408577	'LOC109408577'	mRNA	5.66437	0.0040107	39S ribosomal protein L16, mitochondrial	4	7	13
109408579	'LOC109408579'	ncRNA	6.2914	0.000223374		9	10	18
109408587	'LOC109408587'	mRNA	1.03061	0.0385519	phenoloxidase 2-like	78	60	43	31.78	30.05	44.74
109408624	'LOC109408624'	mRNA	0.707456	0.00358951	4-hydroxyphenylpyruvate dioxygenase-like	916	927	657	665.49	574.92	574.13
109408655	'LOC109408655'	mRNA	1.16619	5.8497e-07	G-protein coupled receptor Mth2	182	192	213	96	112	100
109408666	'LOC109408666'	mRNA	0.55914	0.0234449	charged multivesicular body protein 6	270	300	290	215	201	273
109408720	'LOC109408720'	mRNA	0.424616	0.0387453	protein N-terminal asparagine amidohydrolase	423	408	544	389	402	412
109408739	'LOC109408739'	misc_RNA	11.0758	2.01553e-18		302	357	351
109408743	'LOC109408743'	mRNA	2.0354	0.0413351	uncharacterized LOC109408743	10	19	16	2	6	5
109408744	'LOC109408744'	mRNA	1.14851	6.27818e-06	guanine nucleotide-binding protein subunit gamma-1	407	464	354	172.09	261.22	222.01
109408745	'LOC109408745'	misc_RNA	11.166	8.39471e-19		343	359	374
109408749	'LOC109408749'	mRNA	0.500894	0.00042993	serine/threonine-protein kinase N	1495	1349	1679	1224	1287	1246
109408847	'LOC109408847'	mRNA	1.10871	7.74455e-10	protein catecholamines up	590	630	629	378.15	327.99	305.52
109408850	'LOC109408850'	mRNA	0.894353	0.0014083	uncharacterized LOC109408850	126	147	181	98.15	96.43	93.93
109408860	'LOC109408860'	ncRNA	8.2602	3.77012e-09		55	27	63
109408861	'LOC109408861'	mRNA	1.33318	0.00137372	protein Skeletor, isoforms B/C-like	71	57	96	41.02	27.67	36.4
109408884	'LOC109408884'	misc_RNA	10.9885	5.70796e-18		328	352	267
109408904	'LOC109408904'	mRNA	1.47093	8.85098e-11	uncharacterized LOC109408904	421	306	330	162.49	148.38	139.96
109408905	'LOC109408905'	misc_RNA	7.93571	2.39107e-08		49	39	26
109408915	'LOC109408915'	mRNA	0.72465	4.28943e-07	superoxide dismutase [Cu-Zn], chloroplastic-like	1282	1385	1385	913	1019	960
109408930	'LOC109408930'	mRNA	0.509383	0.00040374	programmed cell death protein 4-like	3437	3150	3093	2754	2611	2655
109408954	'LOC109408954'	ncRNA	6.83574	1.50542e-05		18	23	12
109408972	'LOC109408972'	mRNA	0.763436	0.0184831	alpha/beta hydrolase domain-containing protein 17B-like	104	94	132	84.53	74.78	70.07
109408988	'LOC109408988'	misc_RNA	8.25854	1.63249e-09		47	52	44
109409022	'LOC109409022'	mRNA	0.665582	0.0265703	protein tipE	257	236	278	236.37	138.01	197.97
109409043	'LOC109409043'	ncRNA	6.53074	0.000258695		4	12	28
109409075	'LOC109409075'	mRNA	1.74064	1.19837e-08	calcyphosin-like protein	226	347	212	92.57	101.56	86.81
109409086	'LOC109409086'	ncRNA	8.13855	3.808e-09		36	47	49
109409142	'LOC109409142'	misc_RNA	11.9585	1.13049e-21		619	583	664
109409145	'LOC109409145'	mRNA	1.09406	0.00216754	nidogen-2-like	93	130	128	53.05	83.42	58.03
109409148	'LOC109409148'	mRNA	1.72871	0.00517106	anaphase-promoting complex subunit 11	29	73	37	14.21	19.27	17.95
109409153	'LOC109409153'	mRNA	0.453401	0.0124406	potassium voltage-gated channel protein Shaw	452	474	512	408	392	437
109409181	'LOC109409181'	mRNA	0.372672	0.0217491	dymeclin	651	606	690	583	586	601
109409264	'LOC109409264'	mRNA	0.674463	0.00241936	protein phosphatase methylesterase 1	494	473	698	402	371	450
109409270	'LOC109409270'	mRNA	0.419197	0.00331291	ribonuclease Oy	1658	1723	1956	1516	1551	1631
109409278	'LOC109409278'	mRNA	0.866525	2.72296e-05	serine protease inhibitor 28Dc-like	2694	2518	3860	1637.98	2126.05	2070.12
109409285	'LOC109409285'	mRNA	1.67057	0.00339956	phenoloxidase-activating factor 3-like	65	63	182	25.93	55.43	33.99
109409289	'LOC109409289'	mRNA	10.498	5.55308e-16	probable 60S ribosomal protein L37-A	182	300	190
109409294	'LOC109409294'	mRNA	0.706707	8.87071e-05	thioredoxin-2	1984	2415	2899	1721.11	1791.52	1744.62
109409303	'LOC109409303'	mRNA	0.73609	0.00433533	lysosome-associated membrane glycoprotein 1	2464	2766	1945	1294.83	1865.54	1958.66
109409309	'LOC109409309'	mRNA	1.2419	0.00525648	coiled-coil domain-containing protein 43-like	85	46	104	37.7	41.04	38.59
109409311	'LOC109409311'	mRNA	1.29522	7.86838e-09	Krueppel homolog 1-like	324	266	375	174.58	147.87	140.04
109409315	'LOC109409315'	mRNA	0.676682	7.42093e-05	aspartate aminotransferase, mitochondrial	1531	1243	1758	1034.1	1103.66	1191.41
109409324	'LOC109409324'	mRNA	0.921482	0.00218033	gamma-secretase subunit Aph-1	140	135	186	81.47	88.6	117.67
109409374	'LOC109409374'	mRNA	0.611393	0.0359608	phenoloxidase-activating factor 3-like	677	707	488	377.15	561.75	517.71
109409402	'LOC109409402'	misc_RNA	5.43769	0.0427023		5	0	16
109409415	'LOC109409415'	mRNA	0.523468	0.00196764	26S proteasome regulatory subunit 6A-B-like	639	633	776	556	534	585
109409421	'LOC109409421'	mRNA	0.475823	0.000690207	ATP synthase subunit delta, mitochondrial-like	3000	2601	3107	2563	2336	2463
109409429	'LOC109409429'	mRNA	0.472193	0.0116045	protein hairless-like	527	512	654	473.21	454.33	507.07
109409430	'LOC109409430'	mRNA	0.874573	0.0487951	uncharacterized LOC109409430	56	63	76	47.67	30.55	48.44
109409440	'LOC109409440'	mRNA	1.30905	0.00161796	coiled-coil-helix-coiled-coil-helix domain-containing protein 10, mitochondrial-like	878	1273	1149	874.76	289.54	402.52
109409522	'LOC109409522'	ncRNA	9.20458	7.11779e-12		109	106	59
109409553	'LOC109409553'	mRNA	0.337021	0.0300441	transmembrane protein 35A	1251	1254	1297	1238	1151	1157
109409562	'LOC109409562'	mRNA	0.646649	0.000181048	fizzy-related protein homolog	651	693	683	469	492	567
109409577	'LOC109409577'	mRNA	0.785703	0.000858821	organic cation transporter protein-like	202	173	225	131.1	145.34	133.16
109409580	'LOC109409580'	mRNA	1.15168	0.0369849	organic cation transporter protein-like	157	96	61	42.65	42.51	84.37
109409590	'LOC109409590'	mRNA	0.672838	0.00173038	26S proteasome non-ATPase regulatory subunit 11-like	586	520	481	370.86	352.58	454.45
109409596	'LOC109409596'	mRNA	0.521127	0.0225576	flotillin-1	250	230	298	212.64	198.27	227.51
109409613	'LOC109409613'	mRNA	0.523199	0.044244	Kv channel-interacting protein 4-like	718	450	726	561	495	487
109409615	'LOC109409615'	mRNA	0.405098	0.0155032	ATPase family AAA domain-containing protein 1-B	843	769	940	759	706	801
109409622	'LOC109409622'	mRNA	0.431818	0.022354	protein arginine N-methyltransferase 9-like	1292	1011	1239	1114.35	933.67	1039.83
109409623	'LOC109409623'	mRNA	0.658344	0.000121081	polycomb protein Sfmbt	695	550	685	462.69	491.27	485.96
109409655	'LOC109409655'	ncRNA	10.0174	6.10303e-15		158	153	175
109409659	'LOC109409659'	mRNA	0.574293	0.00287166	AF4/FMR2 family member 4	575	520	632	390	510	465
109409662	'LOC109409662'	mRNA	0.722529	0.000727034	capon-like protein	390	506	453	339	321	305
109409688	'LOC109409688'	mRNA	2.50984	2.85419e-16	uncharacterized serine-rich protein C215.13-like	289	341	349	41	94	68
109409689	'LOC109409689'	mRNA	0.629007	0.000272325	venom carboxylesterase-6-like	662	641	684	440	520	555
109409715	'LOC109409715'	mRNA	0.519796	0.000142424	importin-7-like	1955	1869	2018	1465	1686	1651
109409719	'LOC109409719'	mRNA	0.643016	2.77586e-05	NADH dehydrogenase [ubiquinone] 1 beta subcomplex subunit 5, mitochondrial-like	1849	1989	2121	1335	1511	1653
109409726	'LOC109409726'	mRNA	0.349654	0.0418389	protein THEM6	2844	3148	2960	2648	2602	3046
109409793	'LOC109409793'	ncRNA	5.02987	0.0342133		4	9	2
109409798	'LOC109409798'	mRNA	3.81524	0.0357808	general odorant-binding protein 67-like	8	8	8	2	0	0
109409840	'LOC109409840'	ncRNA	7.45871	1.06493e-06		46	21	15
109409847	'LOC109409847'	mRNA	0.441296	0.00154414	CCR4-NOT transcription complex subunit 7	1285	1266	1467	1130	1173	1179
109409852	'LOC109409852'	mRNA	0.787349	1.86274e-06	V-type proton ATPase subunit F	967	1145	1169	687	756	799
109409854	'LOC109409854'	mRNA	0.500399	0.0457738	endophilin-A-like	609	427	649	524.81	454.66	417.43
109409872	'LOC109409872'	mRNA	1.29304	4.46336e-07	angiopoietin-related protein 6-like	552	710	705	231	406	311
109409903	'LOC109409903'	mRNA	0.794858	0.00105585	essential MCU regulator, mitochondrial	276	369	307	197	238	214
109409965	'LOC109409965'	mRNA	0.573111	0.0119524	putative uncharacterized protein DDB_G0277255	448	509	616	374.19	382.74	488.25
109409984	'LOC109409984'	mRNA	2.07658	1.70254e-27	ras-related protein Rac1	879	1071	992	255.93	244.76	325.61
109409992	'LOC109409992'	mRNA	1.18539	0.000464643	cuticle protein CP14.6-like	137	107	113	56	79.06	50.93
109410002	'LOC109410002'	mRNA	1.76992	0.000744295	uncharacterized LOC109410002	54	52	84	34.03	16.77	15.56
109410016	'LOC109410016'	ncRNA	7.93018	2.53319e-08		48	23	44
109410018	'LOC109410018'	mRNA	0.628176	1.65496e-05	MOB kinase activator-like 4	877	863	913	646	657	720
109410088	'LOC109410088'	ncRNA	6.33865	0.000932716		13	22	2
109410095	'LOC109410095'	mRNA	0.51648	0.00730377	E3 ubiquitin-protein ligase RBBP6-like	1064	1167	986	956.28	836.12	865.57
109410112	'LOC109410112'	ncRNA	6.10436	0.000492373		9	14	9
109410125	'LOC109410125'	mRNA	0.711763	0.00638357	tyrosine aminotransferase-like	4219	2947	3142	3133.76	2184.51	2084.45
109410127	'LOC109410127'	mRNA	0.591011	0.0306692	N-terminal kinase-like protein	520	350	469	388.23	378.31	277.99
109410143	'LOC109410143'	mRNA	0.802513	0.0321831	sentrin-specific protease 1-like	82	124	135	86.5	64.76	80.42
109410147	'LOC109410147'	misc_RNA	8.54422	4.39213e-10		42	75	57
109410156	'LOC109410156'	misc_RNA	6.24292	0.00129036		2	22	11
109410191	'LOC109410191'	mRNA	0.901019	2.90636e-09	putative RNA-binding protein Luc7-like 2	1152	982	1055	673.51	631.35	708.25
109410202	'LOC109410202'	ncRNA	10.9266	5.68064e-17		442	279	185
109410365	'LOC109410365'	mRNA	0.438129	0.0301512	37 kDa salivary gland allergen Aed a 2-like	622	520	652	454	521	583
109410372	'LOC109410372'	mRNA	1.41035	0.0452699	kinesin-like protein KIF23	27	37	21	10	18.97	10.84
109410375	'LOC109410375'	mRNA	0.802176	0.00751999	S-formylglutathione hydrolase-like	171	227	256	115	153	174
109410391	'LOC109410391'	mRNA	0.733312	8.78611e-05	10 kDa heat shock protein, mitochondrial-like	1037	939	1144	606	846	757
109410420	'LOC109410420'	mRNA	1.9489	4.16034e-40	nuclear protein 1-like	852	798	909	266.09	249.85	265.95
109410423	'LOC109410423'	mRNA	0.616193	0.00220175	short coiled-coil protein homolog	456	577	539	414.66	406.48	390.72
109410440	'LOC109410440'	mRNA	0.459288	0.00152957	phosphate carrier protein, mitochondrial-like	2562	2475	2878	2101.69	2468.7	2206.8
109410442	'LOC109410442'	mRNA	0.809161	8.84233e-06	V-type proton ATPase subunit e 2	1988	2291	1982	1525.88	1227.26	1469.45
109410453	'LOC109410453'	mRNA	0.390479	0.0471395	uncharacterized LOC109410453	536	437	499	426.7	466.05	430.45
109410554	'LOC109410554'	mRNA	0.759291	6.22176e-07	60S ribosomal protein L31	11831	12389	11689	7316	8448	9303
109410608	'LOC109410608'	mRNA	1.01854	7.01395e-07	E3 ubiquitin-protein ligase RMND5A	472	463	440	303.63	268.06	229.58
109410610	'LOC109410610'	mRNA	0.604006	0.00203943	MAP kinase-activated protein kinase 2-like	380	329	413	280.26	273.43	315.13
109410617	'LOC109410617'	mRNA	0.765148	2.48243e-05	60S ribosomal protein L39	5377	5132	5564	3063.25	3587.02	4507.98
109410641	'LOC109410641'	mRNA	0.523662	1.93546e-05	cytochrome b-c1 complex subunit 7-like	4341	4479	4792	3559	3718	3880
109410652	'LOC109410652'	mRNA	1.00784	1.4854e-09	synaptogyrin	1613	1229	1497	903	851	782
109410654	'LOC109410654'	mRNA	0.629434	0.0210164	uncharacterized LOC109410654	448	540	381	291	400	359
109410693	'LOC109410693'	mRNA	0.722388	3.02997e-05	juvenile hormone esterase-like	970	763	884	642.74	648.79	576.7
109410720	'LOC109410720'	mRNA	1.15475	8.30175e-08	60S ribosomal protein L39	1952	2826	2043	1249.75	1244.98	1137.02
109410785	'LOC109410785'	mRNA	0.836496	0.00227536	uncharacterized protein C45G9.7	288	316	344	265	162	197
109410793	'LOC109410793'	mRNA	0.970737	0.000188926	1,2-dihydroxy-3-keto-5-methylthiopentene dioxygenase	184	196	171	118	96	118
109410794	'LOC109410794'	mRNA	0.504263	0.024995	glycerol kinase	249	221	233	192	199	193
109410795	'LOC109410795'	mRNA	0.796991	5.1415e-06	BTB/POZ domain-containing protein 10	759	894	856	514	570	621
109410796	'LOC109410796'	ncRNA	6.50488	8.92505e-05		15	8	20
109410802	'LOC109410802'	mRNA	2.88912	0.00418832	A-agglutinin anchorage subunit-like	18	20	12	3	4	1
109410825	'LOC109410825'	mRNA	0.60762	0.0125128	high affinity copper uptake protein 1	698	532	819	447.64	626.68	504.34
109410831	'LOC109410831'	ncRNA	8.51736	1.52749e-08		12	76	84
109410837	'LOC109410837'	mRNA	5.53265	0.0351552	proline-rich receptor-like protein kinase PERK10	6	15	0	0	0	0
109410886	'LOC109410886'	ncRNA	8.40536	4.9439e-09		67	20	74
109410897	'LOC109410897'	mRNA	1.04808	2.39771e-08	high affinity copper uptake protein 1	812	1025	834	504.36	507.32	517.66
109410918	'LOC109410918'	ncRNA	6.04231	0.000640309		13	7	11
109410943	'LOC109410943'	mRNA	0.432894	0.0352174	nephrin	453	527	605	473.85	447.33	461.26
109411061	'LOC109411061'	ncRNA	6.98571	5.97497e-06		15	26	18
109411098	'LOC109411098'	mRNA	0.380079	0.0195193	G protein alpha o subunit	5642	5720	5588	5609	4758	4986
109411110	'LOC109411110'	mRNA	0.590806	0.0484146	CWF19-like protein 1 homolog	186	136	143	116.97	119.87	129.61
109411113	'LOC109411113'	mRNA	0.806299	2.41353e-08	long-chain-fatty-acid--CoA ligase 4-like	1057	998	1059	736.23	698.19	663.91
109411117	'LOC109411117'	mRNA	1.19437	4.87434e-12	ribonuclease kappa	987	983	1206	529.64	478.43	625.49
109411123	'LOC109411123'	mRNA	0.456341	0.0151235	collagen type IV alpha-3-binding protein	449	515	509	416.65	422.84	428.05
109411130	'LOC109411130'	mRNA	0.464292	0.0185965	FMRFamide-related peptides-like	1027	1287	1092	989.87	941.81	988
109411146	'LOC109411146'	mRNA	0.519664	0.00248088	melanotransferrin-like	925	912	1044	701	773	893
109411151	'LOC109411151'	mRNA	0.435007	0.00154414	cytokine receptor-like	1902	1820	1881	1530	1659	1698
109411188	'LOC109411188'	misc_RNA	11.9739	1.04635e-21		661	571	654
109411193	'LOC109411193'	mRNA	0.373599	0.0437496	60S ribosomal protein L10a	10403	11093	9871	8341	9680	10613
109411201	'LOC109411201'	mRNA	1.49538	8.38042e-09	putative protein TPRXL	177	145	204	73	68	78
109411202	'LOC109411202'	misc_RNA	9.03382	8.0498e-12		86	83	76
109411214	'LOC109411214'	mRNA	1.39147	1.56586e-14	peroxidasin	443	448	423	201	186	204
109411230	'LOC109411230'	mRNA	0.600889	3.11489e-05	REST corepressor	1354	1447	1449	1145	1072	1086
109411231	'LOC109411231'	mRNA	0.659967	0.00310151	uncharacterized LOC109411231	409	433	443	260	320	380
109411249	'LOC109411249'	mRNA	0.538576	0.00929652	MTOR-associated protein MEAK7	447	449	474	421	359	330
109411251	'LOC109411251'	mRNA	0.748998	0.0319318	bifunctional peptidase and (3S)-lysyl hydroxylase Jmjd7	80	95	112	58	70	73
109411260	'LOC109411260'	mRNA	0.582454	0.00883427	nucleolar protein 4	296	247	265	200	205	231
109411272	'LOC109411272'	mRNA	1.94706	1.46427e-19	glycine-rich cell wall structural protein 1.8	4882	3953	6588	1767.28	1259.11	1649.12
109411274	'LOC109411274'	mRNA	0.924442	0.004651	actin-related protein 2/3 complex subunit 5-C	119	155	112	71.72	87.74	83.15
109411286	'LOC109411286'	mRNA	0.89871	1.21185e-05	D-3-phosphoglycerate dehydrogenase-like	939	833	989	458.76	581.9	706.59
109411287	'LOC109411287'	mRNA	0.534154	0.000681683	E3 ubiquitin-protein ligase MIB2	1670	1441	1720	1416.39	1282.25	1223.65
109411303	'LOC109411303'	mRNA	0.588037	0.000128876	unconventional myosin-IXb	858	760	863	678	632	632
109411306	'LOC109411306'	mRNA	0.82774	0.000270962	uncharacterized LOC109411306	411	321	341	261.66	205.22	246.71
109411313	'LOC109411313'	mRNA	1.14176	0.00417633	mantle protein-like	67	59	63	28.14	36.36	37.35
109411342	'LOC109411342'	mRNA	0.981036	0.0132613	zinc transporter ZIP2-like	58	75	87	49.54	41.19	41.14
109411384	'LOC109411384'	ncRNA	7.00476	4.88974e-06		26	18	16
109411408	'LOC109411408'	ncRNA	5.06902	0.0360954		7	1	8
109411447	'LOC109411447'	mRNA	1.29648	3.90453e-07	ubiquitin-related modifier 1 homolog	219	224	324	130	106	130
109411457	'LOC109411457'	mRNA	0.311793	0.018273	epsin-1	13316	13121	13819	12465	12196	13563
109411464	'LOC109411464'	mRNA	0.524162	0.0033786	rho GTPase-activating protein 68F	1057	1054	965	795.12	792.75	940.06
109411487	'LOC109411487'	mRNA	0.990315	0.0152725	autophagy protein 12-like	71	111	76	49	46	59
109411497	'LOC109411497'	mRNA	0.476468	0.0219287	AN1-type zinc finger protein 6-like	1472	1413	1630	1507.83	1222.36	1083.96
109411505	'LOC109411505'	mRNA	1.42664	3.53691e-10	cyclin G-like	1003	905	1129	321.16	559.08	450.54
109411523	'LOC109411523'	mRNA	0.661795	0.00166776	uncharacterized LOC109411523	551	516	464	410	396	336.03
109411528	'LOC109411528'	ncRNA	5.60844	0.00362633		7	6	10
109411539	'LOC109411539'	ncRNA	6.60489	5.72368e-05		19	8	19
109411549	'LOC109411549'	ncRNA	6.3017	0.000163073		13	11	13
109411550	'LOC109411550'	mRNA	0.326234	0.0369072	sodium/hydrogen exchanger 9B2	1635	1536	1746	1390	1606	1623
109411583	'LOC109411583'	mRNA	5.725	0.00256896	allatostatin-A receptor-like	9	5	11	0	0	0
109411595	'LOC109411595'	mRNA	1.98794	2.37967e-06	sex-regulated protein janus-A	78	71	59	20.36	17.99	25.26
109411608	'LOC109411608'	mRNA	0.839367	0.00213435	E3 ubiquitin-protein ligase KCMF1	169	144	168	122.38	101.61	93.09
109411630	'LOC109411630'	mRNA	0.850305	1.05847e-08	uncharacterized LOC109411630	1775	1943	2181	1364.12	1215.57	1270.97
109411631	'LOC109411631'	mRNA	0.516593	0.0422713	SAM50-like protein CG7639	228	283	243	196.12	201.87	226.71
109411644	'LOC109411644'	mRNA	0.853999	4.50647e-08	uncharacterized LOC109411644	841	759	813	559	491	522
109411655	'LOC109411655'	mRNA	0.973945	1.61115e-07	stabilizer of axonemal microtubules 1	348	333	339	211	198	203
109411685	'LOC109411685'	mRNA	1.38929	0.00233701	ATP synthase subunit g, mitochondrial	221	183	175	64.22	148.11	49.77
109411686	'LOC109411686'	mRNA	0.46696	0.00172753	phosphatidylinositol 4-kinase type 2-alpha	2291	2391	2254	1938	1892	2094
109411691	'LOC109411691'	mRNA	0.357048	0.0234963	eukaryotic translation initiation factor 4E-binding protein Mextli	1538	1543	1582	1528.19	1375.82	1386.28
109411698	'LOC109411698'	mRNA	0.705911	1.35667e-06	T-complex protein 1 subunit delta	1615	1775	1998	1221	1309	1359
109411701	'LOC109411701'	mRNA	0.663864	4.28723e-05	ubiquitin thioesterase otubain-like	684	734	695	516	512	546
109411704	'LOC109411704'	mRNA	0.448129	0.000449205	malate dehydrogenase, cytoplasmic	4045	4144	4256	3394	3711	3651
109411708	'LOC109411708'	mRNA	0.671111	3.32136e-08	eukaryotic translation initiation factor 1A, X-chromosomal	2259	2192	2332	1611	1666	1743
109411712	'LOC109411712'	mRNA	0.409888	0.0163849	embryonic polarity protein dorsal	1440	1161	1472	1128	1292	1184
109411723	'LOC109411723'	mRNA	0.752465	0.000447738	coiled-coil domain-containing protein 28A	268	308	347	199	232	214
109411724	'LOC109411724'	mRNA	0.658141	4.04526e-06	SWI/SNF complex subunit SMARCC2	1707	1740	2021	1343	1276	1458
109411726	'LOC109411726'	mRNA	0.578191	0.00388617	fibronectin type-III domain-containing protein 3a	1594	1146	1531	1224	1128	1005
109411727	'LOC109411727'	mRNA	0.597279	0.0163849	neurofilament heavy polypeptide-like	195	167	189	129.02	151.49	149.21
109411732	'LOC109411732'	ncRNA	13.4707	2.1698e-27		1575	1881	1856
109411737	'LOC109411737'	mRNA	0.781108	9.78201e-07	mucin-19	4837	3877	5086	3431.34	3077.87	2916.64
109411739	'LOC109411739'	mRNA	0.477654	0.0203252	nicotinamide/nicotinic acid mononucleotide adenylyltransferase 1	443	464	438	409	386	344
109411800	'LOC109411800'	mRNA	1.52368	3.51564e-10	potassium/sodium hyperpolarization-activated cyclic nucleotide-gated channel 2-like	539	456	469	255	183	161
109411848	'LOC109411848'	misc_RNA	6.30517	0.000173156		15	11	11
109411856	'LOC109411856'	mRNA	2.62891	8.49719e-11	cathepsin B-like	266	395	236	33.15	48.36	92.63
109411862	'LOC109411862'	mRNA	2.10749	1.70956e-05	rho GTPase-activating protein 100F-like	57	53	70	18.8	22.75	9.32
109411863	'LOC109411863'	mRNA	1.14979	0.00218033	pre-mRNA-splicing factor RBM22	154	259	169	110.74	127.24	74.16
109411873	'LOC109411873'	mRNA	0.589797	0.000611338	probable sodium/potassium/calcium exchanger CG1090	3300	3012	3390	2847	2554	2178
109411886	'LOC109411886'	mRNA	0.459362	0.0476007	uncharacterized LOC109411886	276	231	311	219.93	233.01	247.39
109411902	'LOC109411902'	mRNA	1.88968	1.30576e-05	tachykinins-like	88	56	110	34.85	21.13	25.06
109411908	'LOC109411908'	mRNA	1.14595	0.000110899	iron-sulfur cluster assembly 2 homolog, mitochondrial	219	180	147	83.6	103.17	106.94
109411915	'LOC109411915'	mRNA	0.829697	1.57765e-06	IDLSRF-like peptide	4030	4138	3863	3039	2325	2619
109411919	'LOC109411919'	mRNA	0.453363	0.0216138	neurogenic locus protein delta	429	399	475	394	337	388
109411923	'LOC109411923'	misc_RNA	10.3781	4.72498e-16		222	209	191
109411937	'LOC109411937'	misc_RNA	12.7523	1.18912e-24		1057	1063	1111
109411939	'LOC109411939'	mRNA	0.527143	0.0140379	ubiquitin-like modifier-activating enzyme ATG7	399	332	348	315.23	273.44	294.43
109411962	'LOC109411962'	mRNA	0.302732	0.0470321	uncharacterized protein CG16817	1546	1655	1705	1547	1532	1609
109411963	'LOC109411963'	mRNA	0.451131	0.00130939	cytochrome c oxidase subunit 5A, mitochondrial-like	5636	6201	6226	4914	5138	5534
109412008	'LOC109412008'	mRNA	5.22187	0.0312694	ribonuclease H2 subunit A-like	4	12	1
109412012	'LOC109412012'	mRNA	0.740751	3.94661e-05	parafibromin	476	401	472	313.68	297.01	340.45
109412033	'LOC109412033'	mRNA	0.571063	7.04439e-06	eukaryotic translation initiation factor 4 gamma 2	5130	5221	5491	4373	4173	4013
109412040	'LOC109412040'	mRNA	0.729033	0.00894106	caspase Dronc	224	347	298	185	210	225
109412044	'LOC109412044'	mRNA	0.644893	0.000931812	protein Exd1 homolog	447	545	561	364	389	418
109412046	'LOC109412046'	mRNA	0.546707	0.000585954	proteasomal ubiquitin receptor ADRM1 homolog	819	829	825	645	633	719
109412057	'LOC109412057'	mRNA	0.547159	0.0394078	protein mago nashi	179	222	204	146	170	173
109412075	'LOC109412075'	ncRNA	8.56388	3.52683e-10		41	70	66
109412094	'LOC109412094'	mRNA	5.42824	6.46656e-10	beta-galactosidase-1-like protein	92	43	48	3.4	2.72	0
109412137	'LOC109412137'	mRNA	0.517269	7.96471e-05	protein unc-13 homolog 4B	1499	1480	1561	1256	1241	1240
109412138	'LOC109412138'	mRNA	0.3399	0.0365833	succinate-semialdehyde dehydrogenase [NADP(+)] GabD-like	1443	1266	1316	1223	1212	1314
109412141	'LOC109412141'	mRNA	0.428999	0.00469422	NAD(P) transhydrogenase, mitochondrial	1181	1018	1151	929	1016	985
109412155	'LOC109412155'	misc_RNA	8.35334	1.08098e-09		57	37	60
109412166	'LOC109412166'	mRNA	1.09499	8.83281e-11	uncharacterized LOC109412166	1068	1195	1365	580	720	700
109412192	'LOC109412192'	mRNA	0.42613	0.0129659	peroxiredoxin-2	1113	1313	1300	1100	1044	1126
109412242	'LOC109412242'	ncRNA	7.32161	1.22559e-05		41	4	31
109412245	'LOC109412245'	mRNA	0.885311	0.0114901	NAD-dependent protein deacylase Sirt4-like	95	74	105	64.97	59.56	51.73
109412255	'LOC109412255'	misc_RNA	9.04794	1.39053e-11		105	56	88
109412261	'LOC109412261'	mRNA	1.213	7.44951e-05	uncharacterized LOC109412261	724	572	536	437	254	239
109412267	'LOC109412267'	mRNA	1.13569	2.46906e-07	uncharacterized LOC109412267	402	395	450	174	227	268
109412308	'LOC109412308'	mRNA	1.27339	0.0306401	COMM domain-containing protein 4-like	38	51	31	16	16.98	27
109412318	'LOC109412318'	mRNA	0.357781	0.00513895	40S ribosomal protein S2	7284	6972	7910	6386.66	7132.12	6847.34
109412329	'LOC109412329'	misc_RNA	8.76575	1.219e-10		89	42	74
109412351	'LOC109412351'	misc_RNA	9.40599	8.19693e-13		105	123	88
109412354	'LOC109412354'	mRNA	1.01405	0.0197596	brain tumor protein-like	48	66	80	32.42	40.76	41.08
109412366	'LOC109412366'	mRNA	0.594261	3.65791e-06	intersectin-1-like	3296	3142	3422	2705	2490	2493
109412368	'LOC109412368'	mRNA	0.679142	0.00193274	sodium/hydrogen exchanger 3	836	686	887	622	672	472
109412371	'LOC109412371'	mRNA	0.576856	0.00779385	uncharacterized LOC109412371	332	339	358	308	245	259
109412372	'LOC109412372'	mRNA	0.460904	0.0109008	ethanolaminephosphotransferase 1	785	737	746	604	609	731
109412408	'LOC109412408'	ncRNA	5.70234	0.0087153		14	9	1
109412418	'LOC109412418'	mRNA	1.24329	0.000170355	phenoloxidase-activating factor 1	638	519	529	162.95	394.43	286.8
109412455	'LOC109412455'	mRNA	0.454042	0.0174608	translocon-associated protein subunit alpha	1060	1093	1335	852	1068	1076
109412457	'LOC109412457'	mRNA	0.453892	0.0264707	probable prefoldin subunit 5	508	537	544	386	490	493
109412487	'LOC109412487'	mRNA	1.17002	0.0184831	phenoloxidase-activating enzyme-like	136	137	58	73	51	51
109412495	'LOC109412495'	mRNA	1.2016	0.0133177	F-box only protein 28	72	47	89	22.95	41.25	43.68
109412544	'LOC109412544'	mRNA	0.848173	9.0973e-09	ras-like GTP-binding protein Rho1	2866	3126	3477	2220.77	2039.36	1928.92
109412570	'LOC109412570'	mRNA	0.829547	0.00383789	replication protein A 70 kDa DNA-binding subunit	170	206	212	116.7	162.18	112.12
109412580	'LOC109412580'	mRNA	1.16462	2.5365e-08	elongin-B-like	614	666	855	435.02	340.2	342.81
109412581	'LOC109412581'	mRNA	1.03129	3.20153e-05	esterase AAEL000016-like	344	418	586	270.79	237.45	266.07
109412597	'LOC109412597'	mRNA	1.39589	0.00709811	lysM and putative peptidoglycan-binding domain-containing protein 1-like	53	31	60	21.26	25.36	18
109412613	'LOC109412613'	mRNA	1.5822	0.00154414	caspase-3	39	45	43	18.21	18.15	14.33
109412632	'LOC109412632'	mRNA	0.816487	0.00048864	NEDD8 ultimate buster 1-like	308	339	294	180.73	206.02	246.96
109412717	'LOC109412717'	mRNA	0.918204	2.0641e-05	aprataxin and PNK-like factor	460	510	411	253.19	318.35	294.59
109412719	'LOC109412719'	mRNA	1.12558	0.000900276	dedicator of cytokinesis protein 3	541	628	558	364.92	395.03	174.03
109412721	'LOC109412721'	mRNA	0.691128	5.88445e-07	innexin inx3	3026	2651	2864	1952	2019	2264
109412725	'LOC109412725'	mRNA	2.37284	0.000453767	rho GTPase-activating protein 100F-like	43	27	31	4.2	12.25	7.68
109412735	'LOC109412735'	ncRNA	5.51054	0.00773415		7	11	3
109412858	'LOC109412858'	mRNA	1.38014	3.29869e-07	cystatin-like protein	454	777	847	285	348	307
109412910	'LOC109412910'	ncRNA	7.97757	9.2492e-09		41	38	39
109412919	'LOC109412919'	ncRNA	4.98191	0.031411		4	3	8
109412953	'LOC109412953'	mRNA	0.999305	0.0275151	epimerase family protein SDR39U1-like	89	112	67	65.56	37.31	57.98
109412983	'LOC109412983'	mRNA	0.720029	0.00213199	E3 ubiquitin-protein ligase znrf2-like	696	613	763	610.78	400.67	466.38
109412990	'LOC109412990'	mRNA	6.56809	6.45571e-05	phenoloxidase-activating factor 3-like	12	21	11
109412992	'LOC109412992'	mRNA	1.21379	0.00228529	uncharacterized LOC109412992	81	126	91	62.72	40.89	50.99
109413004	'LOC109413004'	mRNA	0.565344	0.00113009	CDGSH iron-sulfur domain-containing protein 2 homolog	1660	1701	1885	1168	1450	1561
109413045	'LOC109413045'	mRNA	0.353313	0.00891866	serine-rich adhesin for platelets	4036	3679	4230	3816	3589	3594
109413053	'LOC109413053'	mRNA	0.504809	0.026336	uncharacterized LOC109413053	8033	6545	11292	7327	6883	7097
109413104	'LOC109413104'	mRNA	1.40151	0.013548	exportin-2	101	37	77	45.62	22.78	28.77
109413113	'LOC109413113'	mRNA	1.20621	0.000397929	probable ATP-dependent RNA helicase spindle-E	461	195	338	170.23	153.57	182.36
109413114	'LOC109413114'	mRNA	0.856759	0.00948043	coatomer subunit delta-like	675	296	547	347.34	304.29	330.27
109413115	'LOC109413115'	mRNA	1.07989	0.00041782	proteasome subunit beta type-5	389	209	316	148.91	153.65	207.4
109413124	'LOC109413124'	mRNA	1.03996	0.0149349	fibrinogen-like protein A	273	311	150	96	190	140
109413133	'LOC109413133'	mRNA	0.744383	0.000261783	protein FAM98A-like	352	400	432	296	247	289
109413135	'LOC109413135'	mRNA	0.502622	0.000456877	E3 ubiquitin-protein ligase SMURF2-like	1786	1536	1805	1407	1490	1360
109413154	'LOC109413154'	ncRNA	8.62831	2.66374e-10		49	82	53
109413163	'LOC109413163'	mRNA	0.459378	0.0338425	transmembrane protein 94	606	470	655	431	518	530
109413204	'LOC109413204'	mRNA	0.409147	0.0331394	disks large 1 tumor suppressor protein-like	5072	4315	4818	4757.46	4198.21	3624.03
109413229	'LOC109413229'	mRNA	0.760444	2.87358e-05	26S proteasome regulatory subunit 4	655	795	808	536.15	482.72	553.23
109413258	'LOC109413258'	ncRNA	6.48096	7.66927e-05		17	10	15
109413270	'LOC109413270'	mRNA	0.445082	0.0267559	charged multivesicular body protein 3	411	457	527	380	397	429
109413276	'LOC109413276'	mRNA	0.820481	0.0454258	trypsin-1	81	57	66	43	51	42
109413329	'LOC109413329'	ncRNA	5.42411	0.00845251		10	6	4
109413378	'LOC109413378'	mRNA	3.69408	0.0163583	uncharacterized LOC109413378	12	9	12	0	3.12	0
109413428	'LOC109413428'	ncRNA	5.8655	0.00161488		8	13	6
109413435	'LOC109413435'	ncRNA	5.27131	0.0126722		4	8	6
109413446	'LOC109413446'	mRNA	4.99362	0.0291718	uncharacterized LOC109413446	3	5	7	0	0	0
109413450	'LOC109413450'	ncRNA	6.09292	0.000528639		7	12	13
109413462	'LOC109413462'	mRNA	0.644824	0.0161579	GDP-mannose 4,6 dehydratase	133	141	159	105	111	110
109413463	'LOC109413463'	mRNA	0.82363	4.00025e-10	ADP,ATP carrier protein 1	76424	73601	84416	56188	47769	51814
109413464	'LOC109413464'	mRNA	1.79376	0.0123784	DAZ-associated protein 2	25	18	37	6.63	9.81	12.77
109413482	'LOC109413482'	mRNA	1.09137	1.72872e-06	uncharacterized LOC109413482	201	220	241	109	133	124
109413494	'LOC109413494'	ncRNA	8.25275	2.71916e-09		52	31	61
109413506	'LOC109413506'	mRNA	0.741856	0.00659125	E3 ubiquitin-protein ligase parkin-like	239	184	198	168.36	142.72	127.36
109413576	'LOC109413576'	mRNA	0.309601	0.0277369	succinate--CoA ligase [ADP-forming] subunit beta, mitochondrial-like	7108	6202	7222	6721	6453	6311
109413579	'LOC109413579'	ncRNA	5.48979	0.00645176		4	9	8
109413582	'LOC109413582'	mRNA	1.71539	0.000294374	serine palmitoyltransferase 1	42	67	55	22.32	18.66	19.9
109413602	'LOC109413602'	misc_RNA	7.66282	1.03226e-07		22	35	38
109413609	'LOC109413609'	misc_RNA	5.18203	0.0177253		3	7	7
109413612	'LOC109413612'	mRNA	0.771488	0.00041104	homeobox protein six1b-like	226	257	278	175.23	166.44	184.17
109413662	'LOC109413662'	mRNA	2.72294	0.0309242	uncharacterized LOC109413662	24	8	7	1	2	4
109413668	'LOC109413668'	mRNA	0.499107	0.00809694	deoxyhypusine hydroxylase	426	487	522	388	396	412
109413675	'LOC109413675'	mRNA	0.583131	2.92307e-05	endoplasmic reticulum chaperone BiP	6601	5783	7600	5094	5424	5147
109413694	'LOC109413694'	mRNA	0.429809	0.0039656	protein groucho-like	1098	1113	1175	922	989	1052
109413695	'LOC109413695'	mRNA	0.435742	0.00777081	CTP synthase-like	2044	1689	2187	1816	1654	1669
109413713	'LOC109413713'	mRNA	0.414885	0.00414128	glyceraldehyde-3-phosphate dehydrogenase 2	11164	10939	10395	9042	9506	10236
109413726	'LOC109413726'	mRNA	0.447346	0.0103213	6-phosphofructo-2-kinase/fructose-2,6-bisphosphatase 1	2421	2053	2094	1945	1713	2021
109413737	'LOC109413737'	mRNA	1.36122	4.1901e-13	leukocyte elastase inhibitor-like	2769	2383	3563	1183	1543	1251
109413759	'LOC109413759'	mRNA	1.20408	0.000538246	coiled-coil domain-containing protein 51-like	138	157	99	64.98	61.14	78.97
109413799	'LOC109413799'	mRNA	0.560958	0.000206888	histone H3.3	7432	8891	8375	6497	6477	6788
109413835	'LOC109413835'	mRNA	8.71149	4.39213e-10	40S ribosomal protein S24-like	39	49	111
109413841	'LOC109413841'	mRNA	1.28298	0.0427786	probable cytochrome P450 301a1, mitochondrial	24	26	35	15.81	11.83	15.94
109413861	'LOC109413861'	ncRNA	5.92558	0.0018066		8	4	17
109413895	'LOC109413895'	mRNA	0.526436	0.000475915	heterogeneous nuclear ribonucleoprotein F-like	749	712	754	596.74	591.54	625.45
109413902	'LOC109413902'	mRNA	0.337621	0.0264218	NADH dehydrogenase [ubiquinone] 1 subunit C2	984	938	1048	920.44	892.05	955.08
109413908	'LOC109413908'	ncRNA	5.38944	0.0476929		5	14	0
109413923	'LOC109413923'	mRNA	0.569765	0.00011664	protein kinase C	3327	2800	3222	2645.81	2426.41	2337.63
109413955	'LOC109413955'	mRNA	1.05437	8.69376e-09	tyrosine 3-monooxygenase-like	4230	3018	3491	1749	2169	2175
109413958	'LOC109413958'	mRNA	0.412501	0.0270002	tryptophan 5-hydroxylase 1	543	590	578	461	525	531
109413960	'LOC109413960'	mRNA	5.7718	0.00725456	protein bric-a-brac 1-like	10	14	1	0	0	0
109413961	'LOC109413961'	mRNA	0.482486	0.00541907	serine/threonine-protein phosphatase 6 regulatory subunit 3	1059	846	1107	805	900	828
109413993	'LOC109413993'	mRNA	0.536302	0.00819247	vacuolar protein sorting-associated protein 29	336	396	396	299	317	301
109414019	'LOC109414019'	mRNA	0.394885	0.0171841	RB1-inducible coiled-coil protein 1	1958	1679	1945	1794	1664	1534
109414027	'LOC109414027'	mRNA	0.647894	6.71581e-06	tetratricopeptide repeat protein 14 homolog	2255	2276	2312	1530	1772	1851
109414076	'LOC109414076'	mRNA	0.505893	0.00394205	calcium-binding mitochondrial carrier protein Aralar1	513	512	494	412.89	430.26	420.8
109414114	'LOC109414114'	mRNA	0.515388	0.00737183	protein-lysine N-methyltransferase EEF2KMT	483	505	513	454	380	403
109414126	'LOC109414126'	mRNA	2.71537	0.000455877	zinc finger protein 568	25	17	31	5	4	4
109414166	'LOC109414166'	mRNA	0.699709	0.000900121	tyramine receptor 1	344	370	404	300	235	275
109414175	'LOC109414175'	mRNA	0.466803	0.00470341	DCN1-like protein 4	965	1073	1217	938	907	926
109414179	'LOC109414179'	mRNA	0.600927	0.00946914	actin-interacting protein 1	481	628	600	368	481	482
109414181	'LOC109414181'	mRNA	0.826709	9.69921e-07	serine protease inhibitor 77Ba-like	925	861	1167	602	687	666
109414184	'LOC109414184'	mRNA	0.724985	3.82469e-06	alpha-soluble NSF attachment protein	3207	3768	3315	2512	2421	2421
109414185	'LOC109414185'	mRNA	0.461484	0.0137666	glycoprotein 3-alpha-L-fucosyltransferase A	605	598	642	585	486	506
109414188	'LOC109414188'	mRNA	0.37363	0.022433	tyrosine-protein phosphatase 69D	1413	1229	1437	1310	1238	1154
109414189	'LOC109414189'	mRNA	1.03238	0.0159518	upstream stimulatory factor 2-like	68	54	66	40	41	27
109414213	'LOC109414213'	mRNA	1.16202	0.0472722	FAD-linked sulfhydryl oxidase ALR	69	66	37	45.64	24.33	22.74
109414229	'LOC109414229'	mRNA	0.809556	4.88974e-06	merozoite surface antigen 2	3876	3151	4477	2376	2378	2951
109414231	'LOC109414231'	mRNA	0.679137	0.0220785	ETS homologous factor	118	119	129	100	85	84
109414240	'LOC109414240'	mRNA	1.33677	0.00368609	uncharacterized serine-rich protein C215.13-like	130	72	98	26.77	53.22	61.49
109414247	'LOC109414247'	mRNA	2.88787	3.32632e-09	CD63 antigen-like	76	74	69	7.08	9.37	19.67
109414257	'LOC109414257'	mRNA	0.638022	0.0122141	BTB/POZ domain-containing adapter for CUL3-mediated RhoA degradation protein 3-like	426	542	418	405.58	327.78	321.45
109414371	'LOC109414371'	ncRNA	6.50617	0.000182912		5	14	24
109414398	'LOC109414398'	mRNA	0.449527	0.00769486	uncharacterized LOC109414398	1008	1139	1127	983.4	951.01	892.46
109414400	'LOC109414400'	mRNA	0.684832	0.0139048	MOXD1 homolog 2-like	137	153	139	103.29	112.93	100.14
109414420	'LOC109414420'	mRNA	0.581177	0.00135102	dopamine N-acetyltransferase	1199	1176	1070	1000.19	857.42	860.81
109414447	'LOC109414447'	ncRNA	5.32972	0.0123489		3	6	10
109414502	'LOC109414502'	misc_RNA	7.41307	4.47181e-07		19	28	33
109414508	'LOC109414508'	mRNA	1.03722	8.24363e-13	UMP-CMP kinase	1822	1979	2006	1028	1077	1233
109414606	'LOC109414606'	mRNA	0.985521	4.32518e-12	GTP-binding protein Di-Ras2-like	958	902	1008	584	532	589
109414609	'LOC109414609'	mRNA	0.447151	0.0446057	electron transfer flavoprotein subunit beta	1452	1290	1228	944	1145	1353
109414621	'LOC109414621'	mRNA	0.516978	0.00351576	uncharacterized protein C14orf119	437	448	449	370	362	367
109414622	'LOC109414622'	mRNA	0.530642	0.0154883	serine/threonine-protein phosphatase 5	364	394	468	291	331	377
109414681	'LOC109414681'	misc_RNA	6.62872	5.21163e-05		21	16	9
109414691	'LOC109414691'	mRNA	0.608026	0.0145051	uncharacterized LOC109414691	796	870	1188	747.04	853.83	595.73
109414698	'LOC109414698'	mRNA	1.33722	1.60902e-05	brahma-associated protein of 60 kDa-like	190	200	147	71.59	75.13	106.93
109414751	'LOC109414751'	mRNA	0.834374	0.000436941	cystinosin homolog	208	222	280	152.5	144.13	172.77
109414753	'LOC109414753'	ncRNA	8.21198	2.19456e-09		53	40	46
109414794	'LOC109414794'	mRNA	0.916642	0.00496977	superoxide dismutase [Mn], mitochondrial	401	304	483	180.05	211.46	348.95
109414821	'LOC109414821'	mRNA	0.438673	0.00414992	tyrosine-protein phosphatase non-receptor type 4-like	1151	991	1140	977	950	922
109414823	'LOC109414823'	mRNA	0.598102	9.93605e-06	AP-2 complex subunit mu	2880	3103	2964	2256	2340	2380
109414833	'LOC109414833'	mRNA	0.341972	0.0157151	E3 ubiquitin-protein ligase MARCH6	2840	2529	2979	2661	2478	2607
109414884	'LOC109414884'	ncRNA	7.06078	6.72498e-06		30	10	23
109414897	'LOC109414897'	mRNA	1.01442	6.14162e-09	melanization protease 1	2672	2616	2707	1239	1700	1733
109414915	'LOC109414915'	mRNA	1.09844	0.00319265	venom carboxylesterase-6-like	343	727	427	209	347	277
109414931	'LOC109414931'	mRNA	0.363003	0.0381167	uncharacterized LOC109414931	941	1056	1018	856	950	961
109414974	'LOC109414974'	mRNA	0.55901	0.0094647	threonylcarbamoyladenosine tRNA methylthiotransferase	247	239	254	182	203	207
109414996	'LOC109414996'	mRNA	0.635729	0.000688448	protein lifeguard 1	2547	3253	2717	2033	2097	2356
109414997	'LOC109414997'	mRNA	0.362532	0.0417247	beta-alanine transporter	1229	1110	1066	1051	993	1081
109414998	'LOC109414998'	mRNA	1.29851	0.0174833	uncharacterized histidine-rich protein DDB_G0274557-like	64	31	63	31	26	18
109415018	'LOC109415018'	mRNA	0.403471	0.0134353	GTPase-activating protein	973	830	1010	777	861	864
109415040	'LOC109415040'	mRNA	0.66392	9.18548e-06	phosphoglycerate kinase	1904	1645	1800	1273.4	1243.35	1462.58
109415044	'LOC109415044'	mRNA	0.50151	0.00404823	peroxisomal biogenesis factor 19	853	725	896	677.41	627.7	751.04
109415069	'LOC109415069'	mRNA	0.692824	0.000573572	extended synaptotagmin-2-A	600	583	836	503	494	467
109415072	'LOC109415072'	mRNA	0.808689	8.41113e-08	ras-like GTP-binding protein RhoL	869	909	1042	632	658	604
109415076	'LOC109415076'	mRNA	0.783148	3.54269e-06	histone-arginine methyltransferase CARMER	545	535	567	404	349	374
109415094	'LOC109415094'	mRNA	1.66275	4.52595e-05	CD109 antigen-like	140	87	76	42	32	39
109415097	'LOC109415097'	mRNA	9.90149	2.96624e-14	40S ribosomal protein S21-like	108	156	185
109415098	'LOC109415098'	mRNA	5.98602	0.00396037	40S ribosomal protein S21-like	1	11	18	0	0	0
109415102	'LOC109415102'	mRNA	0.412664	0.0466548	25S rRNA (cytosine-C(5))-methyltransferase nop2-like	461	399	489	389	360	443
109415121	'LOC109415121'	misc_RNA	10.7204	6.13384e-17		229	212	355
109415136	'LOC109415136'	misc_RNA	10.2551	1.75774e-15		162	227	181
109415143	'LOC109415143'	misc_RNA	10.4147	1.43021e-15		234	125	287
109415154	'LOC109415154'	mRNA	0.461127	0.0350505	pyrroline-5-carboxylate reductase-like	368	404	348	329.42	322.92	310.73
109415167	'LOC109415167'	ncRNA	6.76864	1.54908e-05		14	19	18
109415190	'LOC109415190'	mRNA	0.509653	0.00194808	decaprenyl-diphosphate synthase subunit 1-like	559	499	570	439	456	451
109415202	'LOC109415202'	mRNA	0.553469	0.000574796	interferon-related developmental regulator 2	2752	3334	3333	2546	2405	2616
109415203	'LOC109415203'	ncRNA	7.09927	2.43443e-06		24	22	18
109415204	'LOC109415204'	mRNA	2.19203	0.0369814	CD109 antigen-like	13	9	17	2	4	4
109415220	'LOC109415220'	mRNA	0.481743	0.022433	ataxin-2 homolog	580	520	636	546.36	496.05	418.09
109415235	'LOC109415235'	mRNA	0.602593	0.0171846	26S proteasome regulatory subunit 8	576	796	894	502.66	574.47	682.69
109415242	'LOC109415242'	mRNA	1.02547	7.35318e-17	high mobility group protein DSP1	8936	9372	10646	5422	5417	5903
109415297	'LOC109415297'	mRNA	0.899817	0.0250969	ecdysteroid-regulated 16 kDa protein	1399	509	936	734.94	601.24	447.54
109415301	'LOC109415301'	ncRNA	8.24365	3.69137e-09		59	28	56
109415311	'LOC109415311'	mRNA	1.04666	0.0495769	uncharacterized LOC109415311	38	87	111	47	42	45
109415341	'LOC109415341'	mRNA	0.539525	0.00175248	60S ribosomal protein L30	4855	5784	5267	3845.08	4364.91	4726.31
109415391	'LOC109415391'	mRNA	0.663394	0.0194018	ABC transporter G family member 20-like	530	431	319	320.09	306.35	331.87
109415396	'LOC109415396'	mRNA	1.45166	0.000699696	uncharacterized LOC109415396	133	227	162	45.6	69.99	113.54
109415404	'LOC109415404'	mRNA	1.08924	9.85672e-13	solute carrier family 46 member 3-like	712	651	671	366.73	376.48	385.64
109415413	'LOC109415413'	ncRNA	6.01955	0.00159342		10	3	18
109415468	'LOC109415468'	mRNA	1.24179	6.97064e-07	AP-2 complex subunit sigma	399	624	695	271.75	290.96	294.44
109415473	'LOC109415473'	mRNA	0.649052	0.00461982	asparagine--tRNA ligase, cytoplasmic	925	1073	1279	651.12	970.62	839.7
109415495	'LOC109415495'	mRNA	0.625778	5.81458e-05	secretory carrier-associated membrane protein 2	1390	1291	1660	1099	1167	1038
109415534	'LOC109415534'	mRNA	2.52762	8.14145e-05	mitochondrial intermembrane space import and assembly protein 40-A-like	26	48	33	7.83	7.77	8.72
109415542	'LOC109415542'	mRNA	1.22442	0.0125672	U3 small nucleolar ribonucleoprotein protein IMP4	57	63	68	17.71	41.81	37.17
109415546	'LOC109415546'	mRNA	1.18855	0.0125156	shootin-1	43	64	53	24.17	34.63	25.62
109415549	'LOC109415549'	mRNA	0.498467	0.000868616	endoplasmic reticulum mannosyl-oligosaccharide 1,2-alpha-mannosidase	824	791	813	663	673	690
109415583	'LOC109415583'	mRNA	0.669564	0.00204394	39S ribosomal protein L3, mitochondrial-like	313	348	308	214	251	255
109415590	'LOC109415590'	mRNA	1.53201	6.7709e-15	uncharacterized LOC109415590	2433	2359	2492	744	1022	1208
109415596	'LOC109415596'	mRNA	0.719666	0.0312288	homeobox protein Hmx	178	127	193	145	114	95
109415606	'LOC109415606'	mRNA	7.10586	3.97774e-06	transmembrane protein 179-like	13	20	32
109415614	'LOC109415614'	mRNA	0.612404	0.000518482	uncharacterized LOC109415614	1317	1650	1480	1134.05	1108.16	1194.42
109415619	'LOC109415619'	ncRNA	9.10993	1.37755e-11		54	110	94
109415625	'LOC109415625'	mRNA	1.07711	6.89767e-05	proteasome subunit alpha type-7-1	194	233	268	156.43	110.22	121.67
109415630	'LOC109415630'	mRNA	1.41271	0.0150091	G2/mitotic-specific cyclin-B3-like	31	26	43	14	16	14
109415659	'LOC109415659'	mRNA	1.33281	0.00275467	T-complex protein 1 subunit beta-like	98	64	114	50.01	52.36	26.9
109415663	'LOC109415663'	mRNA	0.532154	0.000538246	peroxiredoxin-5, mitochondrial	3454	3964	3973	3006	2919	3366
109415665	'LOC109415665'	mRNA	0.698364	8.57924e-05	NADH-ubiquinone oxidoreductase subunit 8	1825	2399	2190	1512	1603	1553
109415666	'LOC109415666'	mRNA	0.461393	0.00375914	PAX-interacting protein 1	1044	872	1108	854	870	857
109415670	'LOC109415670'	mRNA	2.67235	8.97272e-12	CLIP domain-containing serine protease 2-like	197	148	339	33	59	33
109415696	'LOC109415696'	mRNA	5.43512	0.00165133	speckle-type POZ protein-like	8	21	10	0	0	1
109415740	'LOC109415740'	mRNA	0.455382	0.00777081	uncharacterized LOC109415740	1657	1254	1570	1233.03	1286.92	1324.32
109415765	'LOC109415765'	ncRNA	7.13088	2.13433e-06		24	16	26
109415767	'LOC109415767'	ncRNA	5.12086	0.0267597		3	10	3
109415772	'LOC109415772'	ncRNA	4.96894	0.0411897		3	2	10
109415778	'LOC109415778'	mRNA	0.926743	7.34454e-06	transmembrane protein 216	384	360	445	203.62	275.73	258.23
109415782	'LOC109415782'	mRNA	0.546861	0.00141151	glycogen synthase kinase-3 beta	3041	3514	3184	2856.53	2537.36	2474.9
109415785	'LOC109415785'	ncRNA	6.95007	5.27646e-06		17	19	22
109415787	'LOC109415787'	misc_RNA	8.23644	1.9596e-09		54	45	42
109415873	'LOC109415873'	mRNA	0.866691	4.16257e-15	transcription factor BTF3 homolog 4	6390	6343	6819	4251	4208	4169
109415895	'LOC109415895'	ncRNA	5.93337	0.00178911		4	8	17
109415919	'LOC109415919'	misc_RNA	9.81867	2.75098e-14		133	141	149
109415965	'LOC109415965'	mRNA	0.505332	0.000110017	poly(U)-specific endoribonuclease homolog	8885	8060	8282	7060	6706	7184
109415970	'LOC109415970'	misc_RNA	9.88597	1.91236e-14		167	135	141
109415976	'LOC109415976'	ncRNA	8.70734	7.79664e-10		92	25	81
109416010	'LOC109416010'	ncRNA	5.30689	0.0187988		4	2	13
109416013	'LOC109416013'	mRNA	0.783769	0.0239959	GPN-loop GTPase 3	77	84	98	59	54	64
109416028	'LOC109416028'	mRNA	0.990634	5.69637e-09	serine protease easter-like	500	467	471	294	280	279
109416077	'LOC109416077'	mRNA	0.889728	0.0107384	serine protease grass	195	208	316	114.5	206.43	135.3
109416092	'LOC109416092'	mRNA	0.881452	0.00656566	uncharacterized LOC109416092	589	407	754	253.09	384.16	476.74
109416124	'LOC109416124'	ncRNA	4.90703	0.0338717		5	5	4
109416132	'LOC109416132'	mRNA	1.48068	0.00380118	uncharacterized LOC109416132	63	105	45	33.52	28.76	30.86
109416146	'LOC109416146'	mRNA	1.16659	4.66244e-10	sushi, nidogen and EGF-like domain-containing protein 1	1024	926	1408	549.48	603.91	601.87
109416168	'LOC109416168'	mRNA	0.734028	0.0313007	cartilage-associated protein-like	92	90	114	79.07	60.12	70.02
109416169	'LOC109416169'	misc_RNA	12.3334	4.64656e-23		833	770	814
109416171	'LOC109416171'	mRNA	0.702476	0.000146328	aldehyde dehydrogenase, mitochondrial	873	691	765	493.58	591.37	603.84
109416188	'LOC109416188'	mRNA	0.685607	0.010946	carbonic anhydrase	4805	2545	4479	2581.41	2785.7	3251.28
109416205	'LOC109416205'	mRNA	0.596954	5.19274e-07	clathrin heavy chain	6805	6135	7017	4884.53	5358.77	5292.43
109416217	'LOC109416217'	misc_RNA	12.275	8.10862e-23		800	762	757
109416225	'LOC109416225'	mRNA	0.574874	0.000640849	GATA zinc finger domain-containing protein 14	3379	2708	3844	2403.96	2719.45	2703.84
109416233	'LOC109416233'	misc_RNA	22.5287	7.34798e-75		805260	1259617	742409
109416234	'LOC109416234'	mRNA	0.531039	0.00136021	uncharacterized LOC109416234	691	619	674	493	569	556
109416235	'LOC109416235'	mRNA	0.420169	0.0132418	galactosylgalactosylxylosylprotein 3-beta-glucuronosyltransferase P	2694	2721	2741	2050	2525	2620
109416244	'LOC109416244'	mRNA	0.644941	0.000323431	phosphatidylinositol 4-phosphate 5-kinase type-1 alpha-like	643	604	699	547	458	458
109416248	'LOC109416248'	mRNA	1.02092	1.19177e-09	protein daughterless	1050	970	1077	673	595	527
109416250	'LOC109416250'	misc_RNA	11.1093	2.72715e-18		304	279	459
109416253	'LOC109416253'	mRNA	0.531359	0.00127556	tyrosine-protein phosphatase non-receptor type 21	641	638	744	572	550	524
109416259	'LOC109416259'	mRNA	1.0765	0.0264068	ruvB-like helicase 2	50	48	86	36	26	40
109416290	'LOC109416290'	mRNA	0.419453	0.0105641	E3 ubiquitin-protein ligase hyd	6432	5697	7209	6179	5593	5202
109416292	'LOC109416292'	mRNA	1.54343	1.57682e-11	putative uncharacterized protein DDB_G0287183	356	303	384	161	147	112
109416348	'LOC109416348'	mRNA	1.44801	4.51629e-07	elongation of very long chain fatty acids protein AAEL008004-like	261	269	297	162.97	95.03	99.17
109416354	'LOC109416354'	mRNA	0.805695	0.00249713	translin-associated protein X	162	164	162	116.05	119.1	94.97
109416357	'LOC109416357'	mRNA	1.71483	7.48045e-06	uncharacterized LOC109416357	81	93	120	44.04	36.01	25.23
109416364	'LOC109416364'	mRNA	0.939675	0.0110058	protein dispatched	119	96	181	87	89	65
109416365	'LOC109416365'	mRNA	1.00047	0.0113355	histone RNA hairpin-binding protein-like	66	102	86	53.75	42.94	55.36
109416369	'LOC109416369'	mRNA	0.847467	6.73104e-05	tyrosine-protein phosphatase vhp-1	730	819	772	595.59	507.71	418.91
109416374	'LOC109416374'	mRNA	0.520019	0.0393835	tetraspanin-18-like	401	367	296	271.66	296.76	311.9
109416408	'LOC109416408'	misc_RNA	10.8824	7.89908e-18		306	282	296
109416418	'LOC109416418'	mRNA	1.078	0.0301197	rhodopsin-like	37	57	49	28.03	23.99	29.5
109416433	'LOC109416433'	misc_RNA	13.29	1.11453e-26		1744	1379	1572
109416443	'LOC109416443'	mRNA	0.501264	0.0218169	D(2)-like dopamine receptor	459	558	470	394.7	447.52	401.42
109416460	'LOC109416460'	mRNA	0.663725	3.35315e-07	mitochondrial import receptor subunit TOM22 homolog	2711	2643	2811	1846	2103	2127
109416470	'LOC109416470'	mRNA	0.832399	2.19088e-08	protein phosphatase 1 regulatory subunit 12A	1843	1594	1826	1257	1142	1077
109416471	'LOC109416471'	mRNA	0.413289	0.0158034	arginine-glutamic acid dipeptide repeats protein	2986	2559	3009	2622.96	2708.79	2222.74
109416473	'LOC109416473'	mRNA	0.732384	6.37515e-10	staphylococcal nuclease domain-containing protein 1	2612	2575	2772	1841	1942	1860
109416482	'LOC109416482'	mRNA	0.944482	0.00736746	LIM/homeobox protein Lhx5-like	299	152	197	125.96	157.65	114.76
109416487	'LOC109416487'	mRNA	0.861021	1.94104e-07	N-acetylgalactosamine kinase-like	531	523	509	339	335	341
109416505	'LOC109416505'	misc_RNA	7.82459	3.30653e-08		27	41	38
109416543	'LOC109416543'	mRNA	0.450292	0.00155325	vacuolar protein sorting-associated protein 4B-like	1571	1676	1676	1398	1387	1464
109416544	'LOC109416544'	mRNA	0.559953	8.05413e-05	protein Mo25	2065	1958	2452	1691	1663	1808
109416666	'LOC109416666'	ncRNA	6.03	0.00152461		6	19	5
109416674	'LOC109416674'	ncRNA	9.6771	8.47552e-14		141	122	120
109416735	'LOC109416735'	mRNA	1.2253	0.00934092	general odorant-binding protein 56a	188	325	106	112.43	104.96	101.77
109416736	'LOC109416736'	mRNA	0.694477	0.0078857	general odorant-binding protein 56d-like	195	258	269	158.04	171.14	197.44
109416752	'LOC109416752'	mRNA	0.960682	3.12996e-05	SUMO-activating enzyme subunit 1	212	250	227	137	132	149
109416769	'LOC109416769'	mRNA	0.624678	2.08371e-06	40S ribosomal protein S25	9936	10868	10751	7898	7725	8519
109416792	'LOC109416792'	mRNA	0.833916	2.09708e-09	palmitoyltransferase ZDHHC23-like	2559	2738	2584	1796	1660	1761
109416798	'LOC109416798'	mRNA	1.19758	0.00427346	uncharacterized LOC109416798	169	214	125	56	83	125
109416816	'LOC109416816'	mRNA	0.664008	2.23022e-07	ATP synthase lipid-binding protein, mitochondrial-like	27541	27191	28536	22054.1	20372.7	19459.4
109416823	'LOC109416823'	mRNA	0.59497	0.000153381	60S ribosomal protein L15	10206	10874	9721	7374	7889	8845
109416842	'LOC109416842'	mRNA	2.32283	0.0154703	zinc transporter ZIP9	68	37	89	19.33	26.22	0
109416851	'LOC109416851'	ncRNA	5.70086	0.00417633		10	11	3
109416853	'LOC109416853'	ncRNA	7.41107	3.42496e-06		48	22	9
109416871	'LOC109416871'	mRNA	0.402407	0.0447961	uncharacterized LOC109416871	972	831	1036	951	811	760
109416886	'LOC109416886'	mRNA	1.21214	7.86262e-07	high mobility group protein D	4240	4725	4244	1518.28	2843.81	2389.01
109416887	'LOC109416887'	mRNA	0.643135	0.00050558	FACT complex subunit Ssrp1	512	627	621	432	448	449
109416888	'LOC109416888'	mRNA	0.470158	0.0471559	switch-associated protein 70-like	217	206	258	186	187	205
109416893	'LOC109416893'	mRNA	0.627535	0.000180892	AP-3 complex subunit mu-1-like	531	500	578	426.1	412.75	387.74
109416894	'LOC109416894'	mRNA	1.45514	7.8222e-09	RNA-binding protein fusilli	300	253	328	144	138	95
109416990	'LOC109416990'	mRNA	1.65187	7.37929e-05	endochitinase EP3	760	867	1078	141.36	540.5	334.27
109417009	'LOC109417009'	mRNA	1.9987	4.61027e-45	nuclear protein 1	1354	1418	1408	389.64	400.44	445.93
109417036	'LOC109417036'	ncRNA	5.47895	0.00576746		6	6	9
109417087	'LOC109417087'	mRNA	0.474312	0.048122	sodium/potassium/calcium exchanger 3-like	555	619	486	436.91	441.46	538.29
109417106	'LOC109417106'	misc_RNA	9.08627	8.01597e-12		95	61	100
109417110	'LOC109417110'	mRNA	0.948505	0.00500589	CUE domain-containing protein 2-like	138	97	142	91.4	61.96	77.33
109417123	'LOC109417123'	mRNA	0.550235	0.0486234	prostatic acid phosphatase	309	340	348	195.85	306.22	303.92
109417135	'LOC109417135'	mRNA	0.502421	0.0449068	geranylgeranyl transferase type-1 subunit beta-like	276	291	328	240	210	294
109417150	'LOC109417150'	mRNA	0.464301	0.0268997	kynurenine--oxoglutarate transaminase 3-like	438	380	435	305	378	387
109417152	'LOC109417152'	mRNA	0.511982	0.0036327	transketolase-like protein 2	2243	2452	2053	1764	1850	1984
109417181	'LOC109417181'	mRNA	0.3191	0.0304119	protein CNPPD1	1224	1114	1241	1101	1142	1135
109417206	'LOC109417206'	mRNA	3.53609	0.0458009	nucleolar protein 58-like	185	145	88	10.85	0	33.4
109417226	'LOC109417226'	mRNA	0.995678	3.59363e-09	restin homolog	1113	1106	1330	588	752	755
109417248	'LOC109417248'	mRNA	1.04853	0.00972189	cilia- and flagella-associated protein 20	54	66	66	36	32	38
109417311	'LOC109417311'	mRNA	0.539398	0.0306438	homeobox protein araucan	194	219	216	183	170	157
109417321	'LOC109417321'	ncRNA	6.46128	9.22295e-05		11	18	12
109417340	'LOC109417340'	mRNA	0.402772	0.043867	mothers against decapentaplegic homolog 4-like	438	449	499	428.93	370.87	436.19
109417346	'LOC109417346'	mRNA	1.92057	0.00254746	DNA replication licensing factor Mcm2	32	36	68	8.03	22.07	12.93
109417375	'LOC109417375'	mRNA	0.487125	0.00959321	regucalcin-like	771	704	798	543	646	722
109417383	'LOC109417383'	ncRNA	5.75474	0.00366326		13	9	3
109417384	'LOC109417384'	mRNA	0.347964	0.0463637	kelch-like protein diablo	901	800	1028	847.44	802.74	870
109417430	'LOC109417430'	ncRNA	7.16676	0.00020004		13	51	1
109417440	'LOC109417440'	ncRNA	4.9993	0.0306365		8	3	4
109417547	'LOC109417547'	mRNA	0.535807	0.0293601	MOB kinase activator-like 3	543	496	405	399.1	348.43	431.99
109417597	'LOC109417597'	ncRNA	5.15215	0.0347437		1	4	12
109417663	'LOC109417663'	ncRNA	6.24363	0.000697377		17	3	16
109417665	'LOC109417665'	mRNA	2.07836	0.0311009	rubber oxygenase-like	14	29	10	5	6	4
109417676	'LOC109417676'	mRNA	0.406663	0.0237233	60S ribosomal protein L37a	4267	3994	4115	3278.92	3435.77	4304.59
109417679	'LOC109417679'	mRNA	0.585572	0.0493104	importin subunit beta	344	231	329	278.17	238.33	190.63
109417712	'LOC109417712'	mRNA	0.669205	0.0325855	mitogen-activated protein kinase 1-like	233	182	257	202	168	125
109417729	'LOC109417729'	mRNA	1.23129	0.000490029	calcineurin B homologous protein 1	458	997	619	439.59	302.95	307.69
109417730	'LOC109417730'	mRNA	1.04624	2.27484e-07	uncharacterized LOC109417730	3623	4496	5336	2151	2509	3010
109417743	'LOC109417743'	mRNA	1.30558	1.43833e-28	CCHC-type zinc finger protein CG3800	3730	3284	3890	1671	1747	1772
109417765	'LOC109417765'	mRNA	1.07808	5.60915e-05	ER lumen protein-retaining receptor	270	348	448	230.34	187.98	175.91
109417779	'LOC109417779'	mRNA	0.672679	0.011448	zinc finger CCHC domain-containing protein 8 homolog	199	249	211	142.5	164.53	183.36
109417794	'LOC109417794'	mRNA	0.452982	0.00102779	protein GDAP2 homolog	3115	2633	3241	2481	2597	2644
109417799	'LOC109417799'	mRNA	0.614289	0.00687182	U1 small nuclear ribonucleoprotein 70 kDa	840	709	683	671.23	554.72	493.24
109417810	'LOC109417810'	mRNA	1.0401	3.16386e-08	ATP synthase subunit e, mitochondrial	1655	1853	2037	1047	877	1252
109417825	'LOC109417825'	mRNA	0.400054	0.0187166	peptidyl-prolyl cis-trans isomerase 5	3609	3718	3679	2866	3281	3701
109417854	'LOC109417854'	mRNA	1.18417	0.0353566	probable 3-hydroxyisobutyrate dehydrogenase, mitochondrial	37	32	41	13.22	20.07	24.97
109417869	'LOC109417869'	mRNA	1.69602	2.89134e-05	F-box only protein 33-like	160	111	164	73.44	55.92	29.81
109417878	'LOC109417878'	mRNA	0.644192	0.00674425	protein dead ringer-like	369	339	283	229	253	268
109417915	'LOC109417915'	mRNA	5.56325	0.00459963	eukaryotic translation initiation factor 3 subunit H	9	8	5
109417936	'LOC109417936'	mRNA	0.996433	1.17469e-11	uncharacterized WD repeat-containing protein alr3466-like	2068	1840	2080	1294	1146	1090
109417951	'LOC109417951'	mRNA	1.38353	1.54662e-05	probable E3 ubiquitin-protein ligase RNF144A	92	95	101	46.25	39.99	45.53
109417965	'LOC109417965'	mRNA	0.576625	0.0137818	translin-like	249	286	284	240	200	207
109417966	'LOC109417966'	mRNA	0.690961	0.00112981	zinc finger CCCH domain-containing protein 18	990	854	1070	546	790	789
109417982	'LOC109417982'	mRNA	0.531072	0.000178463	peptidyl-alpha-hydroxyglycine alpha-amidating lyase 2	11244	12340	11437	9745	9239	9625
109417991	'LOC109417991'	mRNA	0.651291	0.00197802	NEDD8-conjugating enzyme Ubc12	971	1224	928	810.16	773.36	771.15
109418038	'LOC109418038'	misc_RNA	10.5717	2.76587e-16		314	166	235
109418051	'LOC109418051'	ncRNA	6.63627	5.05695e-05		20	8	19
109418058	'LOC109418058'	mRNA	0.517588	0.0011524	60S ribosomal protein L8	20075	22746	20224	16028	17322	18714
109418060	'LOC109418060'	mRNA	0.998882	7.33912e-09	LIM domain transcription factor LMO4	654	626	733	429	406	349
109418062	'LOC109418062'	mRNA	0.550393	0.00278956	thioredoxin C-1-like	858	1068	990	744	826	781
109418063	'LOC109418063'	mRNA	0.511903	0.00125889	diacylglycerol O-acyltransferase 1	883	861	1021	700	762	820
109418071	'LOC109418071'	mRNA	1.67874	0.00952856	mucin-5AC	21	29	40	9	13	11
109418072	'LOC109418072'	mRNA	0.597405	7.23669e-07	elongation factor 1-alpha	43210	41302	41834	31008	33018	34480
109418076	'LOC109418076'	mRNA	0.56452	0.0379994	venom acid phosphatase Acph-1-like	230	191	236	139	199	185
109418080	'LOC109418080'	mRNA	0.757189	0.00071589	mitochondrial inner membrane protease subunit 2	250	290	288	176	184	218
109418082	'LOC109418082'	mRNA	0.610028	0.00124538	protein disulfide-isomerase A3-like	3525	3704	4117	2337	3342	3084
109418087	'LOC109418087'	mRNA	0.488548	0.0339694	protein ST7 homolog	242	242	301	200	226	232
109418088	'LOC109418088'	mRNA	0.538233	0.0031256	alanine--tRNA ligase, cytoplasmic	1660	1884	1611	1288	1366	1545
109418092	'LOC109418092'	mRNA	0.742538	0.0384279	WD repeat-containing protein 82	175	318	204	150	158	187
109418094	'LOC109418094'	mRNA	0.444963	0.00108425	vigilin-like	7050	6454	7042	5376	6304	6107
109418102	'LOC109418102'	mRNA	1.14885	1.28828e-06	proteasome inhibitor PI31 subunit-like	350	244	272	150.11	161.41	149.75
109418106	'LOC109418106'	mRNA	0.661054	0.0226664	peptidylglycine alpha-hydroxylating monooxygenase-like	1609	967	1232	1164.49	744.53	919.97
109418127	'LOC109418127'	mRNA	0.738594	0.00952856	EKC/KEOPS complex subunit bud32-like	164	140	196	107	106	139
109418133	'LOC109418133'	mRNA	1.09152	0.0105269	replication factor C subunit 2	111	73	73	61	38	43
109418170	'LOC109418170'	misc_RNA	6.52193	5.71417e-05		17	13	13
109418184	'LOC109418184'	mRNA	0.98459	0.00101344	general odorant-binding protein 56d	436	417	275	195.96	206.09	276.4
109418207	'LOC109418207'	mRNA	0.622013	0.00314915	collagen alpha-5(IV) chain-like	436	490	437	356.75	307.75	383.88
109418239	'LOC109418239'	mRNA	0.893017	0.000295801	carboxypeptidase Q-like	548	451	733	320.5	331.76	442.01
109418244	'LOC109418244'	misc_RNA	9.85842	2.75817e-14		132	123	182
109418245	'LOC109418245'	mRNA	0.802519	0.0296559	zinc finger protein 281	133	91	158	105.68	73.07	78.23
109418256	'LOC109418256'	mRNA	0.49405	0.000223601	uncharacterized LOC109418256	1834	1692	1929	1563	1526	1468
109418258	'LOC109418258'	mRNA	2.36828	0.000962915	importin subunit alpha	19	41	36	4.02	10.1	8.54
109418259	'LOC109418259'	mRNA	0.693682	1.67799e-06	probable ribonuclease ZC3H12B	984	1027	1032	752	710	756
109418266	'LOC109418266'	mRNA	1.00182	0.0264218	U6 snRNA-associated Sm-like protein LSm3	50	66	69	26	42	41
109418290	'LOC109418290'	mRNA	0.691896	0.00133184	stress-associated endoplasmic reticulum protein 2-like	484	387	489	341.97	368.46	280.35
109418301	'LOC109418301'	ncRNA	7.00908	4.35318e-06		19	24	17
109418311	'LOC109418311'	mRNA	0.701335	6.41599e-07	calcium/calmodulin-dependent 3',5'-cyclic nucleotide phosphodiesterase 1-like	1382	1413	1527	1107	999	1023
109418316	'LOC109418316'	mRNA	0.646359	0.00833153	UDP-glucuronic acid decarboxylase 1	195	216	243	147.99	184.87	161.85
109418325	'LOC109418325'	mRNA	1.21008	2.49994e-07	60S ribosomal protein L44	1450	1060	2038	799.99	755.3	740.74
109418337	'LOC109418337'	mRNA	0.499918	0.0273142	zinc transporter ZIP1	363	401	336	324.69	301.25	294.8
109418350	'LOC109418350'	mRNA	0.439083	0.0116152	CDP-diacylglycerol--inositol 3-phosphatidyltransferase	2988	3530	3283	2558	2921	3062
109418401	'LOC109418401'	mRNA	5.36478	1.98272e-18	uncharacterized LOC109418401	251	72	170	4	4	6
109418402	'LOC109418402'	mRNA	0.876876	1.91109e-06	cdc42 homolog	528	489	533	344.71	286.26	364.53
109418416	'LOC109418416'	mRNA	0.541973	0.0201293	1-acyl-sn-glycerol-3-phosphate acyltransferase alpha-like	722	759	625	470.71	587.25	656.07
109418423	'LOC109418423'	mRNA	0.441767	0.00561819	disheveled-associated activator of morphogenesis 1	899	978	969	804.6	859.82	808.59
109418437	'LOC109418437'	ncRNA	4.8947	0.0367446		6	3	5
109418441	'LOC109418441'	mRNA	0.482053	0.0173402	dual specificity protein kinase splA-like	639	554	545	431.98	511.33	527.27
109418493	'LOC109418493'	misc_RNA	5.90211	0.00123649		6	11	11
109418494	'LOC109418494'	misc_RNA	7.37016	1.11271e-06		38	24	15
109418498	'LOC109418498'	mRNA	0.706315	0.00212161	protein TEX261	205	186	206	136	140	155
109418500	'LOC109418500'	misc_RNA	10.3119	6.90035e-16		208	192	195
109418506	'LOC109418506'	mRNA	0.631645	0.00903197	WAP, Kazal, immunoglobulin, Kunitz and NTR domain-containing protein 2-like	1167	1813	1398	1093.21	1175.72	1078.83
109418534	'LOC109418534'	mRNA	0.910884	0.00970653	tetratricopeptide repeat protein 4-like	87	84	134	62.78	65.65	63.93
109418539	'LOC109418539'	mRNA	0.613746	0.027589	exportin-2	283	410	321	223.06	278.48	284.88
109418552	'LOC109418552'	mRNA	0.818179	0.0112744	proteasome subunit beta type-5-like	367	729	502	324.09	376.35	376.6
109418556	'LOC109418556'	mRNA	1.1074	7.52084e-07	tubulin alpha-1 chain	2274	1321	2158	1023.56	984.93	1122.35
109418565	'LOC109418565'	mRNA	0.826727	7.8712e-09	uncharacterized LOC109418565	4520	5190	4821	3115	3139	3421
109418569	'LOC109418569'	mRNA	0.807911	0.000410287	methylosome subunit pICln	280	363	399	216	234	251
109418575	'LOC109418575'	mRNA	0.880607	2.63168e-06	rRNA 2'-O-methyltransferase fibrillarin	357	336	339	208	232	221
109418617	'LOC109418617'	ncRNA	5.89204	0.00117087		9	7	12
109418642	'LOC109418642'	mRNA	0.770205	0.00317036	raf homolog serine/threonine-protein kinase Raf-like	330	213	297	207	197	174
109418650	'LOC109418650'	mRNA	0.956924	0.0196267	probable serine/threonine-protein kinase clkA	131	103	199	69	71.12	121.73
109418659	'LOC109418659'	mRNA	0.538242	0.00331763	uncharacterized LOC109418659	543	591	542	432	446	485
109418672	'LOC109418672'	mRNA	0.884202	0.00026996	uncharacterized LOC109418672	546	708	734	442.94	494.89	332.29
109418708	'LOC109418708'	mRNA	2.8034	0.000101817	bestrophin-2-like	33	44	23	8.97	6.37	3.46
109418753	'LOC109418753'	mRNA	0.669632	0.0417153	somatostatin receptor type 2-like	121	146	108	94	96	89
109418760	'LOC109418760'	ncRNA	7.89477	3.35531e-07		11	66	33
109418781	'LOC109418781'	mRNA	0.438341	0.0175023	frizzled-2	1416	1253	1519	1303	1279	1049
109418806	'LOC109418806'	mRNA	0.343549	0.0277284	rab11 family-interacting protein 4	1821	1812	2085	1820	1834	1646
109418814	'LOC109418814'	mRNA	0.888887	0.0446575	BLOC-1-related complex subunit 7-like	56	76	80	40.78	36.68	59.14
109418820	'LOC109418820'	mRNA	0.438739	0.00309388	palmitoyltransferase Hip14	1136	1098	1262	1056	975	1003
109418824	'LOC109418824'	mRNA	0.529291	0.0180827	ADP-ribosylation factor-like protein 1	243	257	258	217.98	191.97	211.26
109418829	'LOC109418829'	mRNA	0.430402	0.00215845	ubiquitin-protein ligase E3A	1271	1177	1301	1113	1090	1072
109418849	'LOC109418849'	misc_RNA	11.1741	4.32654e-18		285	498	289
109418852	'LOC109418852'	ncRNA	9.7826	3.64131e-14		135	141	136
109418888	'LOC109418888'	mRNA	6.82527	2.6926e-45	RNA-binding protein Musashi homolog Rbp6-like	428	336	393	6	5	1
109418893	'LOC109418893'	mRNA	0.356642	0.0221715	uncharacterized LOC109418893	1394	1486	1519	1399	1353	1296
109418936	'LOC109418936'	mRNA	0.469844	0.0173262	protein rogdi	478	558	505	429	426	459
109418942	'LOC109418942'	mRNA	0.470895	0.018697	ribosomal protein S6 kinase beta-2	1008	928	1127	994	848	753
109418949	'LOC109418949'	mRNA	0.648988	0.0026242	ecdysone-induced protein 74EF-like	233	235	276	191	189	178
109418954	'LOC109418954'	mRNA	0.70234	9.3344e-06	RNA-binding protein 1-like	1848	1437	1691	1223.97	1134.26	1241.49
109418966	'LOC109418966'	misc_RNA	9.70973	7.57332e-14		119	147	125
109418980	'LOC109418980'	mRNA	0.667721	0.0150683	serine/threonine-protein kinase 3-like	146	173	188	111.43	140.31	125.22
109418984	'LOC109418984'	mRNA	0.882128	6.21519e-06	E3 ubiquitin-protein ligase RNF185	407	430	541	313.85	279.61	286.26
109418985	'LOC109418985'	mRNA	0.737592	0.000136706	PXMP2/4 family protein 3-like	459	499	431	338.34	326.41	320.1
109419025	'LOC109419025'	misc_RNA	10.5222	2.40643e-16		225	267	193
109419063	'LOC109419063'	misc_RNA	8.82943	8.55734e-11		69	93	49
109419069	'LOC109419069'	mRNA	0.480392	0.0231699	probable aminopeptidase NPEPL1	265	279	288	223	234	246
109419087	'LOC109419087'	mRNA	5.45263	0.0119071	hypertrehalosaemic prohormone	19	20	0	0.92	0.7	1.19
109419103	'LOC109419103'	mRNA	0.988549	0.0219057	cyclin-dependent kinase 8	89	83	174	81.13	58.19	64.72
109419115	'LOC109419115'	ncRNA	6.70206	5.91272e-05		17	24	7
109419116	'LOC109419116'	mRNA	1.09986	0.0357886	pre-mRNA-splicing factor CWC25 homolog	52	54	37	26.12	33.8	20.74
109419118	'LOC109419118'	mRNA	0.543308	0.0414569	neurogenic protein mastermind-like	324	237	399	262.23	257.82	252.14
109419153	'LOC109419153'	mRNA	0.653022	0.0241213	scoloptoxin SSD976-like	270	242	271	251.53	172.57	162.97
109419162	'LOC109419162'	misc_RNA	8.95326	7.94653e-11		120	43	70
109419166	'LOC109419166'	mRNA	0.870561	3.12514e-06	NADH dehydrogenase [ubiquinone] 1 alpha subcomplex subunit 2-like	572	568	700	349.24	381.45	454.15
109419187	'LOC109419187'	mRNA	0.537909	0.0263101	RNA-binding protein asd-2	179	186	211	152.69	152.65	163.23
109419190	'LOC109419190'	mRNA	0.878333	1.06647e-05	band 7 protein AGAP004871	583	500	528	284.36	365.98	385.03
109419193	'LOC109419193'	mRNA	0.585433	0.0430984	putative uncharacterized protein DDB_G0271606	175	149	173	113.11	156.49	121.91
109419203	'LOC109419203'	mRNA	0.84344	0.00383758	tripartite motif-containing protein 44-like	333	329	307	143	237	259.01
109419205	'LOC109419205'	misc_RNA	9.85029	3.2572e-14		120	168	143
109419207	'LOC109419207'	mRNA	0.507595	0.00314171	uncharacterized LOC109419207	887	763	818	725	679	640
109419212	'LOC109419212'	mRNA	0.944061	9.83795e-14	14-3-3 protein epsilon	16505	15981	17492	11040	9773	9755
109419253	'LOC109419253'	mRNA	0.55168	0.00123291	dipeptidyl peptidase 9	696	626	713	592	517	524
109419258	'LOC109419258'	mRNA	0.471465	0.0253235	transcription initiation factor TFIID subunit 12-like	411	434	424	389	317	373
109419260	'LOC109419260'	mRNA	1.00641	9.92383e-07	peptidyl-prolyl cis-trans isomerase FKBP2	252	236	259	137	155	146
109419265	'LOC109419265'	mRNA	1.96775	0.00242574	uncharacterized LOC109419265	79	94	160	7	46.03	47.89
109419269	'LOC109419269'	ncRNA	4.99795	0.0265885		4	5	6
109419272	'LOC109419272'	mRNA	3.06266	1.26985e-10	uncharacterized LOC109419272	116	71	97	7	21.4	12
109419341	'LOC109419341'	ncRNA	5.26395	0.0236656		13	2	3
109419357	'LOC109419357'	mRNA	1.93156	0.030031	39S ribosomal protein L34, mitochondrial-like	12	23	20	7	7	3
109419377	'LOC109419377'	mRNA	1.01572	1.08972e-08	fatty acyl-CoA reductase 1-like	460	381	442	237	251	259
109419385	'LOC109419385'	mRNA	0.540059	1.74432e-05	V-type proton ATPase catalytic subunit A-like	7467	7846	7733	6050	6174	6475
109419404	'LOC109419404'	mRNA	0.658889	2.20582e-07	prohormone-3	10815	9640	10078	7674	7253	7864
109419418	'LOC109419418'	mRNA	0.635427	0.000118838	NSFL1 cofactor p47-like	719	763	786	517	580	625
109419419	'LOC109419419'	mRNA	0.521624	0.00406012	uncharacterized LOC109419419	444	440	428	359	351	368
109419423	'LOC109419423'	mRNA	1.05504	1.29719e-05	WD repeat-containing protein 47	359	309	465	171.04	226.23	243.33
109419435	'LOC109419435'	mRNA	5.67042	0.00285023	uncharacterized LOC109419435	8	6	10
109419481	'LOC109419481'	mRNA	0.74442	0.0275297	group 3 secretory phospholipase A2-like	314	197	198	130.62	178.94	192.69
109419516	'LOC109419516'	mRNA	0.52116	0.0248661	MOB kinase activator-like 1	386	379	334	332	269	303
109419518	'LOC109419518'	misc_RNA	8.62186	2.43528e-10		81	55	48
109419524	'LOC109419524'	mRNA	0.729116	0.0203464	retinol-binding protein pinta	104	126	127	74	96	84
109419534	'LOC109419534'	mRNA	2.16698	9.22655e-15	thioredoxin-2-like	877	1093	626	189.89	281.48	218.38
109419535	'LOC109419535'	mRNA	0.582154	0.0246481	protein rolling stone-like	628	514	800	509.12	410.97	601.72
109419547	'LOC109419547'	mRNA	0.524814	0.0116461	nucleolar protein 56	474	576	535	391	475	435
109419552	'LOC109419552'	mRNA	2.49017	0.0176571	serine protease grass-like	19	10	14	2	5	2
109419559	'LOC109419559'	mRNA	0.592456	0.00155896	26S proteasome non-ATPase regulatory subunit 6	674	745	749	487	576	634
109419566	'LOC109419566'	mRNA	0.62812	0.00640433	serine protease inhibitor 28Dc-like	773	822	1108	550.82	755.76	750.79
109419569	'LOC109419569'	mRNA	0.838516	0.00271138	phenoloxidase-activating factor 3	497	483	861	389.85	355.25	459.29
109419578	'LOC109419578'	ncRNA	5.91698	0.00161397		5	15	8
109419581	'LOC109419581'	ncRNA	5.25744	0.0176392		2	7	9
109419582	'LOC109419582'	mRNA	0.454489	0.0141755	UBX domain-containing protein 1-like	443	434	533	384	409	417
109419599	'LOC109419599'	mRNA	0.578346	0.0127778	mRNA-decapping enzyme 1A	370	260	354	256	268	250
109419602	'LOC109419602'	mRNA	0.489576	0.000200621	S-adenosylmethionine decarboxylase proenzyme	6270	6722	6769	5649	5323	5620
109419603	'LOC109419603'	mRNA	0.363755	0.0499649	transmembrane protein 62-like	682	786	852	709	691	723
109419609	'LOC109419609'	mRNA	1.16082	0.000262861	CD109 antigen-like	705	645	1294	478	557	342
109419613	'LOC109419613'	mRNA	0.554426	0.000672138	probable NADH dehydrogenase [ubiquinone] 1 alpha subcomplex subunit 12	1785	2097	2282	1568	1617	1759
109419663	'LOC109419663'	mRNA	1.14844	6.88285e-06	uncharacterized LOC109419663	286	270	216	127.19	157.69	128.11
109419664	'LOC109419664'	misc_RNA	18.1114	7.36044e-50		43953	42704	46016
109419673	'LOC109419673'	mRNA	0.593155	0.000125757	E3 ubiquitin-protein ligase HRD1	1005	1055	1089	839	754	867
109419681	'LOC109419681'	ncRNA	9.07352	5.9072e-12		80	88	84
109419687	'LOC109419687'	mRNA	0.69496	5.58451e-05	lysophospholipid acyltransferase 1	3730	3198	3580	2101.25	2702.44	2850.12
109419699	'LOC109419699'	mRNA	1.27666	0.0149349	beta-1,4-galactosyltransferase galt-1-like	108	39	100	36.98	50.94	33.28
109419702	'LOC109419702'	mRNA	1.82326	8.80637e-20	synaptobrevin	595	607	741	222.05	247.26	176.77
109419705	'LOC109419705'	mRNA	0.945903	1.6759e-09	uncharacterized peptidase C1-like protein F26E4.3	940	947	937	551.6	637.64	541.52
109419708	'LOC109419708'	mRNA	0.779759	6.82906e-05	protein FAM49B	348	300	361	238.45	240.02	213.83
109419715	'LOC109419715'	mRNA	1.09255	0.000370528	nuclear envelope phosphatase-regulatory subunit 1 homolog	136	186	230	109.26	86.33	109.54
109419783	'LOC109419783'	misc_RNA	6.92168	2.81075e-05		6	23	28
109419801	'LOC109419801'	mRNA	0.795122	0.00238092	uncharacterized LOC109419801	477	457	611	253	428	366
109419849	'LOC109419849'	ncRNA	5.12945	0.0348825		5	10	1
109419888	'LOC109419888'	mRNA	5.80119	3.07981e-05	general odorant-binding protein 83a	28	50	15	0	2.5	0
109419928	'LOC109419928'	mRNA	0.840822	0.014226	protein spaetzle 3	107	122	171	79.74	106.99	77.92
109419932	'LOC109419932'	mRNA	0.885707	0.00380773	cytochrome b5-like	108	93	110	67.61	69.6	62.81
109419935	'LOC109419935'	mRNA	1.89998	2.77499e-06	zinc finger protein 236-like	81	76	81	34.56	18.58	23.91
109419949	'LOC109419949'	mRNA	0.587901	0.00845567	mannose-P-dolichol utilization defect 1 protein homolog	506	545	467	335.75	408.73	452.01
109419974	'LOC109419974'	mRNA	0.972498	0.00041782	60S ribosomal protein L28-like	2834	5097	4119	1993.91	2349.67	2937.76
109419990	'LOC109419990'	misc_RNA	11.3453	2.51814e-19		364	370	489
109420003	'LOC109420003'	mRNA	1.09652	0.0496492	mitochondrial import receptor subunit TOM7 homolog	84	127	134	109	43	37.28
109420004	'LOC109420004'	misc_RNA	6.60492	0.00040614		5	5	37
109420005	'LOC109420005'	mRNA	0.611925	0.0272137	ER lumen protein-retaining receptor	630	381	560	331.66	410.02	467.09
109420016	'LOC109420016'	ncRNA	5.42623	0.00724522		7	8	5
109420043	'LOC109420043'	ncRNA	5.32096	0.0124994		6	3	10
109420061	'LOC109420061'	mRNA	0.791483	6.83232e-06	transmembrane protein 138	1084	820	1014	644	615	724
109420062	'LOC109420062'	mRNA	0.752757	0.00258684	arf-GAP domain and FG repeat-containing protein 1	1232	872	1562	915	902	724
109420070	'LOC109420070'	mRNA	0.55028	0.0109159	protein cappuccino	474	402	468	411	314	354
109420076	'LOC109420076'	mRNA	0.680052	0.0223289	uncharacterized LOC109420076	331	199	235	193	172	197
109420077	'LOC109420077'	mRNA	1.43702	0.000964701	uncharacterized LOC109420077	81	164	115	36	55	67
109420078	'LOC109420078'	mRNA	0.67284	0.00114024	protein SMG8	346	312	364	221	247	287
109420079	'LOC109420079'	mRNA	0.518211	0.0059154	Krueppel homolog 2-like	1606	1309	1645	1051	1292	1404
109420080	'LOC109420080'	mRNA	0.69072	0.00223039	replication termination factor 2	296	372	315	226	246	248
109420081	'LOC109420081'	mRNA	0.924869	1.3337e-14	adenylyl cyclase-associated protein 1	2791	2737	2798	1693	1773	1704
109420082	'LOC109420082'	mRNA	0.332262	0.0337764	dolichyl-diphosphooligosaccharide--protein glycosyltransferase subunit 1	1455	1491	1598	1292	1471	1491
109420083	'LOC109420083'	mRNA	0.500108	0.00176747	guanine nucleotide-binding protein subunit beta-like protein	13041	13264	12015	9898	10307	11819
109420084	'LOC109420084'	mRNA	0.584203	3.44099e-05	serine/threonine-protein phosphatase PP2A	4696	4647	5054	4092	3473	3737
109420090	'LOC109420090'	mRNA	0.736771	6.41881e-05	RUS1 family protein C16orf58 homolog	523	406	486	328	335	336
109420121	'LOC109420121'	mRNA	1.27017	0.00269567	peptide transporter family 1	61	51	75	26.18	37.28	28.96
109420154	'LOC109420154'	mRNA	0.490734	0.0487781	COP9 signalosome complex subunit 4	482	342	478	313	359	417
109420200	'LOC109420200'	mRNA	0.733436	0.000906391	thioredoxin-like protein 1	359	417	334	249	261.66	280.65
109420202	'LOC109420202'	mRNA	1.46797	1.43734e-06	cuticle protein CP14.6-like	127	173	194	79	58.94	73.07
109420206	'LOC109420206'	misc_RNA	8.47617	4.19685e-10		66	46	55
109420220	'LOC109420220'	mRNA	0.412699	0.00330312	target of Myb protein 1	1346	1364	1392	1184	1201	1248
109420222	'LOC109420222'	mRNA	0.712726	0.00497883	syntaxin-8-like	269	329	256	190	195	232
109420245	'LOC109420245'	ncRNA	5.10632	0.0205264		5	7	4
109420273	'LOC109420273'	ncRNA	7.32516	5.93729e-07		28	24	23
109420276	'LOC109420276'	mRNA	1.70499	1.27597e-05	low affinity immunoglobulin epsilon Fc receptor-like	93	97	118	44	22.2	45.14
109420337	'LOC109420337'	mRNA	0.439835	0.0164596	zinc finger protein 91	638	531	567	492.52	515.48	501.68
109420343	'LOC109420343'	mRNA	1.16401	0.0151098	transcription factor grauzone	45	46	48	30.47	21.43	22.31
109420345	'LOC109420345'	mRNA	0.730156	5.99789e-06	glutamate--cysteine ligase regulatory subunit	652	730	781	503	501	532
109420353	'LOC109420353'	mRNA	0.724917	0.000151939	nuclear receptor-binding protein homolog	1104	858	1077	822	667	670
109420358	'LOC109420358'	mRNA	0.33092	0.0335197	septin-2-like	974	976	1120	945.85	977.09	950.7
109420416	'LOC109420416'	mRNA	1.04476	0.0377097	uncharacterized LOC109420416	150	255	176	56.85	177.93	102.47
109420434	'LOC109420434'	mRNA	0.601531	0.00469585	division abnormally delayed protein	1228	810	1078	816	846	750
109420436	'LOC109420436'	mRNA	0.614385	8.70487e-05	NEDD4 family-interacting protein 1-like	1095	1018	1154	915	788	807
109420437	'LOC109420437'	mRNA	0.537754	0.00317078	adenosine kinase	641	768	831	599	602	616
109420446	'LOC109420446'	mRNA	1.156	1.86313e-08	UPF0047 protein YjbQ	482	417	385	241	208	231
109420449	'LOC109420449'	mRNA	0.441189	0.00953898	endoplasmic reticulum lectin 1	804	881	922	737	709	817
109420555	'LOC109420555'	misc_RNA	6.55493	4.56571e-05		16	14	14
109420561	'LOC109420561'	mRNA	1.26541	3.20153e-05	protein pinocchio	666	369	502	180.26	258	315.34
109420594	'LOC109420594'	mRNA	8.68818	9.38804e-11	uncharacterized LOC109420594	65	53	76
109420614	'LOC109420614'	ncRNA	4.99499	0.0291247		7	3	5
109420615	'LOC109420615'	ncRNA	5.3645	0.0156918		2	12	5
109420622	'LOC109420622'	mRNA	1.05969	0.00827497	CD109 antigen-like	325	197	450	134	261	149
109420624	'LOC109420624'	mRNA	0.606991	0.0104767	transmembrane protein 65	224	203	247	192	166	162
109420649	'LOC109420649'	mRNA	1.13878	1.00261e-08	vesicle transport protein SFT2C	264	251	276	141	139	143
109420666	'LOC109420666'	mRNA	1.50115	0.000383641	ninjurin-1-like	63	61	73	19	28	35
109420687	'LOC109420687'	mRNA	0.551122	4.36578e-05	ubiquitin carboxyl-terminal hydrolase 7	2348	2097	2614	1872	1929	1861
109420692	'LOC109420692'	mRNA	0.871162	8.98286e-10	cytochrome c oxidase subunit 6A2, mitochondrial-like	5860	6952	6999	4054	4263	4457
109420706	'LOC109420706'	mRNA	6.07035	0.000177487	uncharacterized LOC109420706	8	30	23	0	1	0
109420711	'LOC109420711'	ncRNA	8.29293	1.82783e-09		35	54	58
109420729	'LOC109420729'	mRNA	1.03592	0.00101477	protein spaetzle 3-like	149	120	209	78.26	92.01	103.08
109420733	'LOC109420733'	mRNA	0.843503	2.64984e-08	CD109 antigen-like	781	762	824	509.95	483.06	562.22
109420734	'LOC109420734'	mRNA	0.627398	0.00105387	protein gustavus	734	662	751	618	543	473
109420770	'LOC109420770'	ncRNA	5.89435	0.00113112		10	7	11
109420794	'LOC109420794'	ncRNA	7.51271	2.77711e-07		20	27	39
109420842	'LOC109420842'	mRNA	0.670979	0.0299451	glutaminyl-peptide cyclotransferase-like	153	140	139	110.19	85.98	125.07
109420867	'LOC109420867'	mRNA	0.51164	0.0247518	signal recognition particle receptor subunit beta	340	370	334	311	297	256
109420874	'LOC109420874'	mRNA	0.703519	0.000266234	peroxisomal targeting signal 2 receptor	364	335	335	233	254	262
109420921	'LOC109420921'	ncRNA	5.66944	0.0281897		19	0	5
109420922	'LOC109420922'	mRNA	0.874989	0.0343766	actin-like protein 6A	68	91	104	43.25	53.64	73.73
109420926	'LOC109420926'	mRNA	0.67373	0.00631241	juvenile hormone epoxide hydrolase 1	398	353	298	223.69	277.19	278.43
109420965	'LOC109420965'	mRNA	0.929735	9.77447e-05	uncharacterized LOC109420965	271	238	324	142	173	199
109421007	'LOC109421007'	mRNA	0.474729	0.00347951	serine/threonine-protein kinase grp	548	521	570	457	462	470
109421015	'LOC109421015'	mRNA	0.408465	0.047584	receptor-type tyrosine-protein phosphatase-like N	25686	31430	26235	27527.3	23513.3	23156.8
109421023	'LOC109421023'	mRNA	2.31922	0.00219306	clavesin-2	22	24	26	4.19	9.29	4.47
109421051	'LOC109421051'	mRNA	0.749218	0.00457777	proteasome subunit alpha type-1-like	220	210	170	143.75	138.37	141.23
109421052	'LOC109421052'	ncRNA	6.70735	0.000176875		4	11	35
109421053	'LOC109421053'	misc_RNA	11.1794	1.18422e-13		220	218	669
109421100	'LOC109421100'	mRNA	1.03242	0.00725456	protein eva-1	97	134	81	65.07	56.46	60.22
109421114	'LOC109421114'	mRNA	0.470194	0.00341211	heterogeneous nuclear ribonucleoprotein H3-like	2085	2180	2728	1965.26	1926.46	2040.55
109421120	'LOC109421120'	ncRNA	10.0168	7.40789e-15		146	146	195
109421124	'LOC109421124'	mRNA	0.403391	0.00478339	ferritin subunit-like	4769	4669	5667	4459.44	4239.61	4729.63
109421128	'LOC109421128'	ncRNA	6.07642	0.000673839		10	6	16
109421195	'LOC109421195'	mRNA	0.55194	0.0149416	EF-hand domain-containing protein D2 homolog	1437	1296	1694	1421	960	1160
109421281	'LOC109421281'	misc_RNA	5.79187	0.00194808		12	6	8
109421298	'LOC109421298'	mRNA	0.422567	0.0153852	signal transducing adapter molecule 2	1418	1371	1388	1363	1150	1158
109421299	'LOC109421299'	mRNA	0.583155	0.00125608	palmitoyltransferase ZDHHC3	679	604	643	544	452	518
109421317	'LOC109421317'	mRNA	1.80592	0.000163291	putative oligosaccharyltransferase complex subunit CG9662	65	46	49	13.21	20.74	21.53
109421336	'LOC109421336'	mRNA	1.74166	0.00477942	adult cuticle protein 1-like	32	28	31	14.99	8.98	10
109421343	'LOC109421343'	mRNA	0.508018	0.00575396	F-actin-capping protein subunit beta	415	412	453	350.75	330.85	380.69
109421419	'LOC109421419'	mRNA	0.81606	1.64523e-10	protein slowmo-like	2120	2061	2170	1364.1	1367.08	1521.19
109421437	'LOC109421437'	mRNA	6.76188	1.51994e-05	protein O-glucosyltransferase 2-like	16	15	20
109421440	'LOC109421440'	mRNA	8.69203	6.03728e-10	transcription initiation factor TFIID subunit 13	50	35	112	0.86	0	0.95
109421446	'LOC109421446'	mRNA	0.499625	0.00242769	protein kinase C and casein kinase II substrate protein 3-like	875	875	1084	812.26	775.42	768.87
109421451	'LOC109421451'	mRNA	1.40138	4.76549e-05	phosphorylated adapter RNA export protein-like	252	134	307	104.92	89.63	113.45
109421462	'LOC109421462'	mRNA	1.10601	6.12187e-13	ejaculatory bulb-specific protein 3-like	10283	9880	12575	5453	5584	6844
109421493	'LOC109421493'	mRNA	1.26694	1.89823e-06	ejaculatory bulb-specific protein 3	396	395	471	138	254	226
109421494	'LOC109421494'	mRNA	0.460442	0.049242	chitinase-like protein Idgf4	4259	5844	5502	3671.54	5033.98	4698.01
109421507	'LOC109421507'	mRNA	0.470254	0.0302132	zinc finger protein 670	277	283	326	226	261	266
109421509	'LOC109421509'	mRNA	0.354193	0.0107815	uncharacterized LOC109421509	4424	3840	4620	4042.36	3943.76	3865.82
109421539	'LOC109421539'	mRNA	0.619606	2.69026e-05	kelch-like protein diablo	1263	1214	1295	867	1035	992
109421548	'LOC109421548'	mRNA	0.588747	0.00165338	potassium voltage-gated channel protein Shaw-like	558	556	573	492	401	428
109421600	'LOC109421600'	mRNA	7.22668	1.18047e-06	uncharacterized LOC109421600	28	22	20	0	0	0
109421601	'LOC109421601'	mRNA	4.4086	6.66853e-05	uncharacterized LOC109421601	15	28	29	0	3	1
109421620	'LOC109421620'	mRNA	0.553052	0.00119342	sodium- and chloride-dependent GABA transporter 1-like	1376	1133	1237	1070.79	919.05	1017.97
109421629	'LOC109421629'	ncRNA	5.33092	0.0102312		7	4	8
109421643	'LOC109421643'	mRNA	0.588446	0.000379951	sodium- and chloride-dependent GABA transporter ine	1819	1621	1947	1209	1431	1578
109421652	'LOC109421652'	mRNA	0.770784	4.43899e-06	WD repeat and FYVE domain-containing protein 2	1276	1322	1441	786	959	1046
109421659	'LOC109421659'	mRNA	1.05153	8.40056e-11	ATP-dependent RNA helicase WM6	1955	2226	2118	1039	1223	1328
109421660	'LOC109421660'	mRNA	0.486108	0.000574067	E3 ubiquitin-protein ligase Su(dx)	1716	1864	1928	1521	1505	1609
109421664	'LOC109421664'	mRNA	0.720862	5.19274e-07	probable NADH dehydrogenase [ubiquinone] iron-sulfur protein 6, mitochondrial	1150	1188	1368	845	930	871
109421717	'LOC109421717'	mRNA	1.02996	6.18591e-06	zinc finger RNA-binding protein-like	603	542	862	377.91	336.51	438.42
109421752	'LOC109421752'	mRNA	0.501074	0.0136081	thioredoxin-related transmembrane protein 1	928	1183	1092	804	878	992
109421799	'LOC109421799'	mRNA	0.837866	0.01419	uncharacterized LOC109421799	90	108	105	65	56	79
109421800	'LOC109421800'	mRNA	0.376419	0.0269621	YLP motif-containing protein 1-like	943	1002	1135	981	893	917
109421803	'LOC109421803'	mRNA	1.0198	0.0132143	calcitonin gene-related peptide type 1 receptor	69	116	80	48	48	59
109421808	'LOC109421808'	ncRNA	7.34261	5.08506e-07		27	24	25
109421811	'LOC109421811'	mRNA	1.89463	9.31939e-07	general odorant-binding protein 99a	899	2307	1301	652.47	338.08	450.21
109421815	'LOC109421815'	mRNA	1.42115	0.00188489	BTB/POZ domain-containing protein KCTD5	49	61	77	31.41	19.86	32.8
109421828	'LOC109421828'	mRNA	3.33001	6.98954e-11	transcription factor MafB-like	87	81	71	15.21	9.64	4.41
109421869	'LOC109421869'	mRNA	6.66567	4.7374e-05	melanization protease 1-like	9	14	25	0	0	0
109421912	'LOC109421912'	mRNA	1.37808	0.00248951	LYR motif-containing protein 2-like	71	48	58	34	24	22
109421917	'LOC109421917'	mRNA	0.77006	0.0166126	cytochrome c oxidase assembly factor 5	100	137	144	95.91	85.33	83.92
109421919	'LOC109421919'	mRNA	0.643338	1.2851e-07	calmodulin	39381	38747	42767	32148.6	29093.2	29845.5
109421922	'LOC109421922'	mRNA	1.07654	0.00785456	sodium channel protein para	423	187	426	236.9	208.36	128.02
109421935	'LOC109421935'	mRNA	0.557612	0.0151098	RNA polymerase II subunit A C-terminal domain phosphatase SSU72-like	274	271	257	216	192	235
109421944	'LOC109421944'	mRNA	0.536776	0.000225745	60S ribosomal protein L27	8706	9574	9459	6949	7363	8255
109421946	'LOC109421946'	mRNA	0.634932	0.0224295	mitoguardin-like	184	182	163	149.41	116.89	137.88
109421952	'LOC109421952'	mRNA	0.404612	0.0491912	hsp70-Hsp90 organizing protein-like	364	353	441	352.43	327.9	349.57
109421974	'LOC109421974'	mRNA	0.501486	0.000555144	protein GPR107	1249	1158	1414	1027	1032	1115
109421983	'LOC109421983'	mRNA	0.484725	0.0199491	short-chain dehydrogenase/reductase family 16C member 6	1191	965	933	792.69	966.58	848.05
109422001	'LOC109422001'	mRNA	1.19326	2.64077e-16	uncharacterized LOC109422001	779	796	868	425	401	432
109422006	'LOC109422006'	mRNA	0.93269	0.000295336	cytoplasmic dynein 1 light intermediate chain 1	263	309	396	184.93	173.74	239.02
109422026	'LOC109422026'	mRNA	0.557526	0.00182435	neural Wiskott-Aldrich syndrome protein	474	427	460	379	346	364
109422034	'LOC109422034'	mRNA	0.95623	1.15499e-09	chloride intracellular channel exc-4	959	941	975	634	579	532
109422047	'LOC109422047'	mRNA	1.00441	1.67316e-08	uncharacterized LOC109422047	4568	3687	4204	2832	2333	2135
109422051	'LOC109422051'	mRNA	0.523071	0.000102489	myosin regulatory light chain sqh	1600	1582	1713	1299	1289	1425
109422061	'LOC109422061'	mRNA	0.382238	0.0306221	type II inositol 3,4-bisphosphate 4-phosphatase	874	808	919	848	780	719
109422088	'LOC109422088'	mRNA	0.544111	0.0145959	stromal interaction molecule homolog	296	240	297	207.66	243.31	222.05
109422119	'LOC109422119'	mRNA	0.689121	1.70641e-05	probable nuclear transport factor 2	582	609	633	441	464	428
109422124	'LOC109422124'	mRNA	0.745548	5.98314e-07	SUMO-conjugating enzyme UBC9-B	1812	1994	1962	1267	1302	1491
109422130	'LOC109422130'	mRNA	0.696515	1.19706e-05	serine/threonine-protein kinase tousled-like 2	3505	2799	3519	2485	2485	2150
109422140	'LOC109422140'	mRNA	1.61765	0.00100708	putative sulfiredoxin	42	45	81	20.06	21	23
109422169	'LOC109422169'	mRNA	0.663684	0.0415643	eukaryotic translation initiation factor 3 subunit A-like	148	187	193	127.02	102.63	164.1
109422192	'LOC109422192'	mRNA	0.588494	0.000162517	signal transducer and transcription activator	1546	1443	1665	1310	1233	1096
109422246	'LOC109422246'	ncRNA	5.39854	0.00952856		4	5	11
109422257	'LOC109422257'	mRNA	0.997412	2.34877e-06	oxidative stress-induced growth inhibitor 2-like	678	500	814	403.25	381.37	384.78
109422267	'LOC109422267'	misc_RNA	8.54515	3.126e-10		44	64	67
109422268	'LOC109422268'	mRNA	0.631911	0.0273962	uncharacterized LOC109422268	160	215	201	125	159	155
109422269	'LOC109422269'	mRNA	0.698894	2.49076e-05	dystonin	7390	5969	8196	5454.72	5440.19	4680.86
109422276	'LOC109422276'	misc_RNA	7.45163	5.74444e-07		22	18	43
109422277	'LOC109422277'	mRNA	0.874538	8.96457e-05	uncharacterized LOC109422277	330	423	360	257	235	225
109422297	'LOC109422297'	mRNA	0.937025	5.02859e-11	40S ribosomal protein S26	13356	14073	13266	7522	8351	9238
109422315	'LOC109422315'	mRNA	0.954511	7.49122e-17	V-type proton ATPase 16 kDa proteolipid subunit	14960	14784	17393	9625	9479	9500
109422323	'LOC109422323'	mRNA	1.01312	2.27484e-07	dehydrogenase/reductase SDR family member 7-like	296	276	329	176	184	165
109422350	'LOC109422350'	mRNA	0.532846	0.0114981	RNA-binding protein 45	395	445	442	388.49	318.92	338.82
109422359	'LOC109422359'	mRNA	0.754519	0.00475649	phospholipid scramblase 1-like	506	663	421	371.64	356.49	392.27
109422372	'LOC109422372'	mRNA	0.67908	0.000502621	26S proteasome non-ATPase regulatory subunit 7	444	366	457	274.7	327.32	330.58
109422379	'LOC109422379'	mRNA	1.16897	4.22274e-09	lysozyme-like	646	499	700	277	323	364
109422401	'LOC109422401'	mRNA	0.997647	0.000178936	40S ribosomal protein S27	807	1393	1488	673.58	704.83	799.68
109422467	'LOC109422467'	mRNA	1.02948	0.000134392	protein lethal(2)essential for life-like	711	1310	1232	642.64	630.04	608.88
109422484	'LOC109422484'	mRNA	1.42597	0.00223664	protein lethal(2)essential for life	133	135	378	75.9	90.98	114.53
109422492	'LOC109422492'	mRNA	0.603541	0.0397096	high affinity cAMP-specific and IBMX-insensitive 3',5'-cyclic phosphodiesterase 8-like	206	170	207	115.83	160.22	177.94
109422493	'LOC109422493'	mRNA	0.953607	1.58204e-05	uncharacterized LOC109422493	270	288	270	145	171	189
109422497	'LOC109422497'	mRNA	0.34659	0.0280107	prickle planar cell polarity protein 3	5917	5659	5590	5685.41	5227.44	5001.04
109422499	'LOC109422499'	ncRNA	7.88081	5.77777e-08		30	55	24
109422501	'LOC109422501'	ncRNA	5.33668	0.00952287		5	6	8
109422509	'LOC109422509'	mRNA	2.76455	1.35078e-08	HIV Tat-specific factor 1	56	55	74	7.43	14.8	11.44
109422546	'LOC109422546'	mRNA	1.07489	0.0279158	A-kinase anchor protein 14	494	201	438	100.86	247.93	284.76
109422585	'LOC109422585'	mRNA	1.40484	0.0289146	diamine acetyltransferase 2-like	23	40	45	13.99	23.85	12.07
109422594	'LOC109422594'	mRNA	1.14122	9.01116e-05	cytochrome b-c1 complex subunit 6, mitochondrial-like	907	1539	1140	759.95	683.22	481.31
109422595	'LOC109422595'	mRNA	0.630764	0.00135054	rabankyrin-5-like	435	509	475	382.45	361.68	338.38
109422614	'LOC109422614'	mRNA	0.398881	0.00258088	influenza virus NS1A-binding protein-like	7472	7517	7698	6306.66	7160.03	6826.05
109422633	'LOC109422633'	mRNA	0.746927	0.0372579	mediator of RNA polymerase II transcription subunit 31	121	84	128	62.97	90.97	81.3
109422639	'LOC109422639'	mRNA	0.737475	0.00177133	SH2B adapter protein 2	307	307	282	237.7	178.83	219.61
109422648	'LOC109422648'	mRNA	0.626243	0.0292092	N-acetylglucosaminyl-phosphatidylinositol de-N-acetylase-like	138	161	192	122.92	138.41	114.42
109422655	'LOC109422655'	misc_RNA	8.63303	1.30715e-10		54	64	68
109422660	'LOC109422660'	mRNA	0.629452	0.000409433	carboxypeptidase D	1649	2009	1885	1455.5	1498.27	1274.82
109422672	'LOC109422672'	mRNA	1.36855	2.18079e-06	proclotting enzyme-like	675	1084	1177	346.01	583.49	411.5
109422675	'LOC109422675'	mRNA	0.828743	0.00802635	ataxin-2 homolog	332	218	373	200.02	251.94	157.55
109422689	'LOC109422689'	mRNA	0.552679	1.81753e-05	formin-binding protein 1-like	1623	1611	1817	1348	1335	1370
109422711	'LOC109422711'	mRNA	0.412306	0.00659815	40S ribosomal protein S2-like	10551	10150	11045	8607.34	8877.88	10633.7
109422717	'LOC109422717'	mRNA	3.59685	0.0341092	uncharacterized LOC109422717	2	2	92	0	4	5
109422733	'LOC109422733'	mRNA	0.746936	0.00249677	ras-related protein Rab-8A	340	349	483	269.82	318.79	232.72
109422770	'LOC109422770'	mRNA	0.910217	0.0272674	60S ribosomal protein L7a	3747	3126	2795	3256.48	1100.15	1694.91
109422789	'LOC109422789'	mRNA	0.921541	0.00021367	general odorant-binding protein 99a-like	9691	11169	8338	7348.53	4555.92	6334.79
109422804	'LOC109422804'	ncRNA	7.54011	1.05146e-06		46	10	32
109422809	'LOC109422809'	mRNA	1.10879	0.0011089	general odorant-binding protein 99a-like	106	143	147	88.45	72.95	56.84
109422947	'LOC109422947'	mRNA	0.356599	0.0379994	ATP-binding cassette sub-family D member 3	670	673	726	649.35	594.41	660.82
109422948	'LOC109422948'	ncRNA	6.24884	0.000506013		11	19	5
109422949	'LOC109422949'	mRNA	2.53535	9.11048e-06	uncharacterized LOC109422949	39	34	61	11	9	7
109422951	'LOC109422951'	mRNA	1.4399	5.48566e-05	probable cytosolic iron-sulfur protein assembly protein Ciao1	191	257	144	108.32	75.75	76.82
109422955	'LOC109422955'	mRNA	0.709152	0.00349726	transmembrane protein 47-like	1246	1511	1637	1332.57	915.08	911.07
109422959	'LOC109422959'	mRNA	0.861551	5.75199e-12	serine protease inhibitor 27A-like	1602	1501	1624	984	1024	1057
109422963	'LOC109422963'	misc_RNA	11.5541	3.52309e-20		456	435	520
109422964	'LOC109422964'	mRNA	0.956465	0.00306359	MAP kinase-activating death domain protein-like	405	566	497	415.78	249.06	227.38
109422968	'LOC109422968'	mRNA	0.967858	1.0708e-10	serine protease inhibitor 27A-like	745	727	826	438	495	450
109422978	'LOC109422978'	mRNA	1.37459	5.52113e-10	serine protease inhibitor 27A-like	2884	3020	3596	1032	1796	1488
109422979	'LOC109422979'	mRNA	1.94491	8.83845e-06	S-phase kinase-associated protein 1	164	502	541	108.31	156.17	105.64
109423007	'LOC109423007'	mRNA	0.662546	7.45828e-05	protein big brother	1200	1351	1549	1077	949	1020
109423129	'LOC109423129'	mRNA	0.53503	0.00307913	PDZ and LIM domain protein Zasp-like	6953	5524	8228	5709	5777	5256
109423133	'LOC109423133'	mRNA	0.690048	0.000480794	abl interactor homolog	510	518	615	333	435	431
109423140	'LOC109423140'	mRNA	0.369991	0.0259554	phosphofurin acidic cluster sorting protein 2	2089	1895	2208	2001	1942	1690
109423169	'LOC109423169'	ncRNA	5.4268	0.00803617		9	7	4
109423200	'LOC109423200'	ncRNA	7.97218	1.33493e-08		34	48	35
109423209	'LOC109423209'	ncRNA	6.06038	0.000915532		5	16	10
109423238	'LOC109423238'	mRNA	0.801379	0.0382208	pyrroline-5-carboxylate reductase-like	69	87	99	67.6	48.52	57.37
109423245	'LOC109423245'	mRNA	1.19859	0.0176571	uncharacterized LOC109423245	60	58	70	49.99	25.85	22.08
109423251	'LOC109423251'	misc_RNA	12.7365	2.00248e-24		1236	947	1013
109423256	'LOC109423256'	mRNA	1.82035	1.9889e-24	uncharacterized LOC109423256	826	943	905	256.24	339.03	299.13
109423263	'LOC109423263'	mRNA	1.73973	0.0154068	separin homolog sep-1	25	31	26	9	15	5
109423293	'LOC109423293'	mRNA	0.472276	0.0010577	succinate dehydrogenase [ubiquinone] iron-sulfur subunit, mitochondrial	4540	4139	5262	3635	4108	4069
109423296	'LOC109423296'	mRNA	0.769308	0.00155067	N6-adenosine-methyltransferase MT-A70-like protein	222	197	189	129	151	141
109423298	'LOC109423298'	mRNA	0.903519	1.73498e-09	protein 5NUC	1699	1860	1724	1087	1049	1199
109423306	'LOC109423306'	mRNA	0.48422	0.0497079	uncharacterized LOC109423306	407	318	371	357	278	286
109423308	'LOC109423308'	mRNA	0.388144	0.00765134	vacuolar protein sorting-associated protein 35	1232	1224	1243	1064	1126	1143
109423312	'LOC109423312'	mRNA	0.978896	5.54638e-05	CUE domain-containing protein 1	265	228	272	182.65	132.96	142.68
109423328	'LOC109423328'	mRNA	0.632281	2.60617e-06	14-3-3 protein zeta	27463	29601	29771	22839	20399	22803
[truncated: 1,872 more rows]

## Sheet: hot map
Gene ID	CE-Blindfolded-1	CE-Blindfolded-2	CE-Blindfolded-3	CE-Normal-1	CE-Normal-2	CE-Normal-3
[truncated: 6 more rows]
