# Supplementary material for: Vision guides the twilight search for oviposition sites of the Asian tiger mosquito, Aedes albopictus
Source: PLoS Negl Trop Dis. 2024 Nov 27;18(11):e0012674. doi: 10.1371/journal.pntd.0012674 (PMC11602101; doi:10.1371/journal.pntd.0012674)
Supplement: S5 Table — (XLSX) [file pntd.0012674.s008.xlsx]

## Sheet: search experiments
Statistical analysis and test results
Group	Search index	Test	df	P
CE-normol	0.70±0.03	3.215	10	<0.05
CE-blindfolded	0.51±0.04
Group	Search index	Test	df	P
wild-type	0.70±0.02	6.26	10	<0.05
rho-l^△807	0.47±0.02
Group	Search index	Test	df	P
wild-type	0.70±0.02	16.37	10	<0.001
kh^w	0.13±0.02

## Sheet: different brightness levels 
wild-type	N	mean	SD	SEM	df	P	P
0_lux	10	5.1	2.92309	0.92436	27	<0.001
130_lux	9	23	2.12132	0.70711			<0.001
1600_lux	11	16.7273	5.36826	1.61859
N	30	14.7333	8.27932	1.51159
kh^w	N	mean	SD	SEM	df	P	P
0_lux	9	1	0.86603	0.28868	24	ns
130_lux	9	1.22222	0.97183	0.32394			ns
1600_lux	9	0.888889	0.78174	0.26058
N	27	1.037	0.85402	0.16436
rho-l^△807	N	mean	SD	SEM	df	P	P
0_lux	9	1.1111	0.60093	0.20031	24	<0.001
130_lux	9	11.4444	2.45515	0.81838			ns
1600_lux	9	8.8889	2.89156	0.96385
N	27	7.1481	4.95909	0.95438
0_lux	df	N	mean	SD	SEM	P	t
wild-type	9.84069	10	5.1	2.92309	0.92436	.0001	4.217
rho-l^△807		9	1.1111	0.60093	0.20031
130_lux	df	N	mean	SD	SEM	P	t
wild-type	16	9	23	2.12132	0.70711	0	10.684
rho-l^△807		9	11.4444	2.45515	0.81838
1600_lux	df	N	mean	SD	SEM	P	t
wild-type	15.857	11	16.7273	5.36826	1.61859	.001	4.161
rho-l^△807		9	8.8889	2.89156	0.96385
0_lux	df	N	mean	SD	SEM	P	t
wild-type	10.726	10	5.1	2.92309	0.92436	.001	4.234
kh^w		9	1	0.86603	0.28868
130_lux	df	N	mean	SD	SEM	P	t
wild-type	16	9	23	2.12132	0.70711	1e-05	28.000
kh^w		9	1.2222	0.97183	0.32394
1600_lux	df	N	mean	SD	SEM	P	t
wild-type	10.516	11	16.7273	5.36826	1.61859	0.000001	9.661
kh^w		9	0.8889	0.78174	0.26058

## Sheet: Color bidirectional selection 
Statistical analysis and test results									Statistical analysis and test results
OVI_black-white	df	N	mean	SD	SEM	P	t		OVI_black-white	df	N	mean	SD	SEM	P	t
wild-type	11	7	-0.5329	0.31287	0.11826	0.40913	0.858		wild-type	11	7	-0.5329	0.31287	0.11826	0.002	-4.07975
rho-l^△807		6	-0.69	0.34768	0.14194				kh^w		6	0.185	0.3203	0.13076
OVI_black-blue	df	N	mean	SD	SEM	P	t		OVI_black-blue	df	N	mean	SD	SEM	P	t
wild-type	13	8	-0.5975	0.24365	0.08614	0.385	0.385		wild-type	12	8	-0.5975	0.24365	0.08614	.055	-2.12924
rho-l^△807		7	-0.4943	0.19381	0.07325				kh^w		6	-0.2817	0.31295	0.12776
OVI_black-green	df	N	mean	SD	SEM	P	t		OVI_black-green	df	N	mean	SD	SEM	P	t
wild-type	12	7	-0.74	0.21103	0.07976	0.09	-1.847		wild-type	12	7	-0.74	0.21103	0.07976	.048	-2.20464
rho-l^△807		7	-0.5014	0.26885	0.10162				kh^w		7	-0.3529	0.41391	0.15644
OVI_black-yellow	df	N	mean	SD	SEM	P	t		OVI_black-yellow	df	N	mean	SD	SEM	P	t
wild-type	11	7	-0.4686	0.2332	0.08814	0.406	0.863369		wild-type	8.70744	7	-0.4686	0.2332	0.08814	.145	-1.55751
rho-l^△807		6	-0.575	0.20676	0.08441				kh^w		7	-0.1557	0.47756	0.1805
OVI_black-red	df	N	mean	SD	SEM	P	t		OVI_black-red	df	N	mean	SD	SEM	P	t
wild-type	12	7	-0.3786	0.33503	0.12663	0.008	-2.616		wild-type	12	7	-0.3786	0.33503	0.12663	.070	-1.991
rho-l^△807		7	-0.0263	0.12129	0.04584				kh^w		7	-0.0414	0.29735	0.11239

## Sheet:  different monochromatic light
Statistical analysis and test results
blue light (460nm)	df	N	mean	SD	SEM	P	t
wild-type	10	6	7.3333	2.65832	1.08525	0.183101	-1.43039
rho-l^△807		6	9.5	2.58844	1.05672
green light (520nm)	df	N	mean	SD	SEM	P	t
wild-type	11	7	6.1429	2.19306	0.8289	0.063887	-2.06
rho-l^△807		6	8.3333	1.50555	0.61464
red light (630nm)	df	N	mean	SD	SEM	P	t
wild-type	10	6	9.6667	1.21106	0.49441	0.000005	7.899531
rho-l^△807		6	4.5	1.04881	0.42817
Statistical analysis and test results
blue light (460nm)	df	N	mean	SD	SEM	P	t
wild-type	5.377	6	7.3333	2.65832	1.08525	.000	6.332
kh^w		6	0.3333	0.5164	0.21082
green light (520nm)	df	N	mean	SD	SEM	P	t
wild-type	11	7	6.1429	2.19306	0.8289	.000	5.889
kh^w		6	0.6667	1.0328	0.42164
red light (630nm)	df	N	mean	SD	SEM	P	t
wild-type	6.76	6	9.6667	1.21106	0.49441	.000	17.365
kh^w		6	0.3333	0.5164	0.21082

## Sheet: Compound eye blindfolded test
Statistical analysis and test results
Group	df	N	mean	SD	SEM	P	t
CE-normol	16	9	0.3111	0.12693	0.04231	0	5.06605
CE-blindfolded		9	-0.2089	0.28056	0.09352

## Sheet: Locomotor Activity analysis
	wild-type		rho-lΔ807
	mean	SD	mean	SD
0-1	9.75862	0.663022	6.75	0.418882
1-2	1.36207	0.235582	0.428571	0.127347
2-3	0.741379	0.274815	0.321429	0.0894768
3-4	0.215517	0.112272	0.5	0.150996
4-5	0.293103	0.106295	0.526786	0.148311
5-6	0.491379	0.178968	0.8125	0.181903
6-7	0.560345	0.200804	1.02679	0.199433
7-8	0.991379	0.187089	2.13393	0.296261
8-9	3.91379	0.431649	4.6875	0.395896
9-10	4.82759	0.529071	4.03571	0.374772
10-11	7.80172	0.704603	7.16071	0.566743
11-12	10.75	1.12835	7.54464	0.58233
12-13	12.8534	0.991736	8.65179	1.03484
13-14	0.155172	0.0616888	0.0803571	0.0421413
14-15	0.0344828	0.0270724	0.0892857	0.0347035
15-16	0.155172	0.0814219	0.178571	0.111671
16-17	0.0603448	0.0280372	0.491071	0.280362
17-18	0.103448	0.0784239	0.241071	0.117942
18-19	0.155172	0.0628819	0.214286	0.0860379
19-20	0.0862069	0.0396345	0.205357	0.072688
20-21	0.181034	0.0628769	0.285714	0.165807
21-22	0.198276	0.103606	0.0803571	0.0491289
22-23	0.12069	0.0474611	0.107143	0.0425531
23-24	0.0517241	0.0268347	0.0446429	0.0319148
		mean	SD
wild-type	daytime	41.7069	2.92133
	nighttime	14.1552	0.452566
rho-lΔ807	daytime	35.9286	1.82213
	nighttime	10.6696	1.0438
